# Supplementary material for: Taxonomy of the ant genus Cardiocondyla Emery, 1869 from China, with the description of a new species of the sima group (Hymenoptera, Formicidae)
Source: Zookeys. 2026 Apr 3;1276:171–212. doi: 10.3897/zookeys.1276.183523 (PMC13069389; doi:10.3897/zookeys.1276.183523)
Supplement: XML Treatment for Cardiocondyla elegans [file zookeys.1276.183523-treatment3.xml]

<!DOCTYPE tp:taxon-treatment
  PUBLIC "-//TaxonX//DTD Taxonomic Treatment Publishing DTD v0 20100105//EN" "tax-treatment-NSO.dtd">
<tp:taxon-treatment xmlns:tp="http://www.plazi.org/taxpub"><tp:treatment-meta><kwd-group><label>Taxon classification</label><kwd>
              <named-content content-type="kingdom">
                <named-content content-type="taxon-name">
                  <named-content content-type="kingdom">Animalia</named-content>
                </named-content>
              </named-content>
            </kwd><kwd>
              <named-content content-type="order">Hymenoptera</named-content>
            </kwd><kwd>
              <named-content content-type="family">Formicidae</named-content>
            </kwd></kwd-group><mixed-citation publication-type="journal"><person-group><name><surname>Huang</surname><given-names>Yi</given-names></name><name><surname>Zhong</surname><given-names>Ying</given-names></name><name><surname>Wu</surname><given-names>Tianqi</given-names></name><name><surname>Huang</surname><given-names>Yuyuan</given-names></name><name><surname>Tian</surname><given-names>Li</given-names></name></person-group><article-title>Taxonomy of the ant genus <italic><tp:taxon-name><tp:taxon-name-part taxon-name-part-type="genus" reg="Cardiocondyla">Cardiocondyla</tp:taxon-name-part></tp:taxon-name></italic> Emery, 1869 from China, with the description of a new species of the <italic>sima</italic> group (<tp:taxon-name><tp:taxon-name-part taxon-name-part-type="order" reg="Hymenoptera">Hymenoptera</tp:taxon-name-part></tp:taxon-name>, <tp:taxon-name><tp:taxon-name-part taxon-name-part-type="family" reg="Formicidae">Formicidae</tp:taxon-name-part></tp:taxon-name>)</article-title><source>Zookeys</source><day>03</day><month>04</month><year>2026</year><volume>1276</volume><fpage>171</fpage><lpage>212</lpage><pub-id pub-id-type="doi">10.3897/zookeys.1276.183523</pub-id></mixed-citation></tp:treatment-meta><tp:nomenclature><tp:taxon-name><object-id xmlns:xlink="http://www.w3.org/1999/xlink" content-type="arpha" xlink:type="simple">D32794B5-E22D-5B84-9BE3-2965BB6C4D5E</object-id>
                		<tp:taxon-name-part taxon-name-part-type="genus" reg="Cardiocondyla">Cardiocondyla</tp:taxon-name-part> <tp:taxon-name-part taxon-name-part-type="species" reg="elegans">elegans</tp:taxon-name-part>
                	</tp:taxon-name><tp:taxon-authority>Emery, 1869</tp:taxon-authority><tp:nomenclature-citation-list><tp:nomenclature-citation><tp:taxon-name><tp:taxon-name-part taxon-name-part-type="genus" reg="Cardiocondyla">Cardiocondyla</tp:taxon-name-part> <tp:taxon-name-part taxon-name-part-type="species" reg="elegans">elegans</tp:taxon-name-part></tp:taxon-name><comment> Emery, 1869: 21, pl. 1, fig. 10 (worker and queen), Italy [images examined]. Ergatoid male described: <xref ref-type="bibr" rid="B54">Menozzi 1918</xref>: 83; <xref ref-type="bibr" rid="B44">Kugler 1984</xref>: 14.</comment></tp:nomenclature-citation><tp:nomenclature-citation><tp:taxon-name><tp:taxon-name-part taxon-name-part-type="genus" reg="Cardiocondyla">Cardiocondyla</tp:taxon-name-part> <tp:taxon-name-part taxon-name-part-type="species" reg="elegans">elegans</tp:taxon-name-part></tp:taxon-name><comment> r. <tp:taxon-name><tp:taxon-name-part taxon-name-part-type="genus" reg="Cardiocondyla"/><tp:taxon-name-part taxon-name-part-type="species">santschii</tp:taxon-name-part></tp:taxon-name> Forel, 1905: 174 (worker), France [images examined]. Initially synonymised: <xref ref-type="bibr" rid="B12">Bondroit 1918</xref>: 147. Returned to subspecies of <tp:taxon-name><tp:taxon-name-part taxon-name-part-type="genus" reg="Cardiocondyla">C.</tp:taxon-name-part> <tp:taxon-name-part taxon-name-part-type="species" reg="elegans">elegans</tp:taxon-name-part></tp:taxon-name>: <xref ref-type="bibr" rid="B66">Santschi 1926</xref>: 293. Re-synonymised: <xref ref-type="bibr" rid="B10">Bolton 1995</xref>: 133.</comment></tp:nomenclature-citation><tp:nomenclature-citation><tp:taxon-name><tp:taxon-name-part taxon-name-part-type="genus" reg="Cardiocondyla">Cardiocondyla</tp:taxon-name-part> <tp:taxon-name-part taxon-name-part-type="species" reg="provincialis">provincialis</tp:taxon-name-part></tp:taxon-name><comment> Bernard, 1956: 303, fig. 6 (worker), France [images examined]. Synonymised: <xref ref-type="bibr" rid="B58">Radchenko 1995</xref>: 449.</comment></tp:nomenclature-citation><tp:nomenclature-citation><tp:taxon-name><tp:taxon-name-part taxon-name-part-type="genus" reg="Xenometra">Xenometra</tp:taxon-name-part> <tp:taxon-name-part taxon-name-part-type="species" reg="gallica">gallica</tp:taxon-name-part></tp:taxon-name><comment> Bernard, 1957: 101, fig. 1 (ergatoid male), France [images examined]. Synonymised: <xref ref-type="bibr" rid="B5">Baroni Urbani 1973</xref>: 200.</comment></tp:nomenclature-citation></tp:nomenclature-citation-list></tp:nomenclature><tp:treatment-sec sec-type="Type material examined"><title>Type material examined.</title><p><bold>Italy</bold> • 1 lectotype worker, Naples, Bosco di Capodimonte, <named-content xmlns:xlink="http://www.w3.org/1999/xlink" content-type="dwc:verbatimCoordinates" xlink:type="simple">40°52'00"N, 14°15'E</named-content>, 18-vi-1866, C. Emery leg. (<abbrev xmlns:xlink="http://www.w3.org/1999/xlink" content-type="institution" xlink:title="Museo Civico di Storia Naturale “Giacomo Doria.”, Genoa, Italy." xlink:type="simple">MSNG</abbrev>, <ext-link xmlns:xlink="http://www.w3.org/1999/xlink" xlink:href="http://www.antweb.org/specimen/CASENT0904460" ext-link-type="uri" xlink:type="simple">CASENT0904460</ext-link>) [images examined].</p></tp:treatment-sec><tp:treatment-sec sec-type="Non-type material examined"><title>Non-type material examined.</title><p><bold>Bulgaria</bold> • 1 worker, Chernomorec, <named-content xmlns:xlink="http://www.w3.org/1999/xlink" content-type="dwc:verbatimCoordinates" xlink:type="simple">42°27'N, 27°39'E</named-content>, 22-vii-2006 to 02-viii-2006, L. Borowiec leg. (<named-content xmlns:xlink="http://www.w3.org/1999/xlink" content-type="dwc:institutional_code" xlink:title="California Academy of Sciences" xlink:href="https://scientific-collections.gbif.org/institution/d2a27206-87ab-47ea-b5fc-d2e57054b688" xlink:type="simple">CASC</named-content>, <ext-link xmlns:xlink="http://www.w3.org/1999/xlink" xlink:href="http://www.antweb.org/specimen/CASENT0179878" ext-link-type="uri" xlink:type="simple">CASENT0179878</ext-link>) [images examined]. <bold>France</bold> • 1 worker, Brehemont-1.1 km E, Bank of Loire, <named-content xmlns:xlink="http://www.w3.org/1999/xlink" content-type="dwc:verbatimCoordinates" xlink:type="simple">47°17'37"N, 00°20'29"E</named-content>, 35 m elev., 15-vii-2010, J.C. Lenoir leg. (<named-content xmlns:xlink="http://www.w3.org/1999/xlink" content-type="dwc:institutional_code" xlink:title="Senckenberg Museum fuer Naturkunde Goerlitz" xlink:href="https://scientific-collections.gbif.org/institution/162d6c65-20ae-49f5-8ad0-d7e9f91939b3" xlink:type="simple">SMNG</named-content>, <ext-link xmlns:xlink="http://www.w3.org/1999/xlink" xlink:href="http://www.antweb.org/specimen.do?name=ANTWEB1048511" ext-link-type="uri" xlink:type="simple">ANTWEB1048511</ext-link>) [images examined]. <bold>Italy</bold> • 1 worker, Lombardy, Godiasco, <named-content xmlns:xlink="http://www.w3.org/1999/xlink" content-type="dwc:verbatimCoordinates" xlink:type="simple">44°54'N, 09°03'E</named-content>, 25-vi-1987, R. Sciaky leg. (<abbrev xmlns:xlink="http://www.w3.org/1999/xlink" content-type="institution" xlink:title="Philip S. Ward Collection, University of California, Davis, California, U.S.A." xlink:type="simple">PSWC</abbrev>) [images examined].</p></tp:treatment-sec><tp:treatment-sec sec-type="Distribution"><title>Distribution.</title><p>Xinjiang (<xref ref-type="bibr" rid="B13">Collingwood and Heatwole 2000</xref>).</p></tp:treatment-sec><tp:treatment-sec sec-type="Remarks"><title>Remarks.</title><p>The species <italic><tp:taxon-name><tp:taxon-name-part taxon-name-part-type="genus" reg="Cardiocondyla">Cardiocondyla</tp:taxon-name-part> <tp:taxon-name-part taxon-name-part-type="species" reg="elegans">elegans</tp:taxon-name-part></tp:taxon-name></italic> has been recorded in China only from the north-west, in Xinjiang (<xref ref-type="bibr" rid="B13">Collingwood and Heatwole 2000</xref>). Originally, the ergatoid male of this species was erroneously regarded as a new genus, <italic><tp:taxon-name><tp:taxon-name-part taxon-name-part-type="genus" reg="Xenometra">Xenometra</tp:taxon-name-part></tp:taxon-name></italic>, by <xref ref-type="bibr" rid="B7">Bernard (1957)</xref>, but <xref ref-type="bibr" rid="B5">Baroni Urbani (1973)</xref> later considered it to be a junior synonym. The junior synonym, <italic><tp:taxon-name><tp:taxon-name-part taxon-name-part-type="genus" reg="Cardiocondyla">C.</tp:taxon-name-part> <tp:taxon-name-part taxon-name-part-type="species" reg="elegans">elegans</tp:taxon-name-part> <tp:taxon-name-part taxon-name-part-type="subspecies" reg="santschii">santschii</tp:taxon-name-part></tp:taxon-name></italic>, which is a subspecies of <italic><tp:taxon-name><tp:taxon-name-part taxon-name-part-type="genus" reg="Cardiocondyla">C.</tp:taxon-name-part> <tp:taxon-name-part taxon-name-part-type="species" reg="elegans">elegans</tp:taxon-name-part></tp:taxon-name></italic>, was described by <xref ref-type="bibr" rid="B29">Forel (1905)</xref> with reference to differences in body size, pronotal shoulders, eye position and second node. However, these examination of syntypes <ext-link xmlns:xlink="http://www.w3.org/1999/xlink" xlink:href="http://www.antweb.org/specimen/CASENT0917796" ext-link-type="uri" xlink:type="simple">CASENT0917796</ext-link> and <ext-link xmlns:xlink="http://www.w3.org/1999/xlink" xlink:href="http://www.antweb.org/specimen/CASENT0908353" ext-link-type="uri" xlink:type="simple">CASENT0908353</ext-link> shows that these characters are not consistently represented. These specimens exhibit a pair of upwardly directed propodeal spines (unobservable in <ext-link xmlns:xlink="http://www.w3.org/1999/xlink" xlink:href="http://www.antweb.org/specimen/CASENT0917796" ext-link-type="uri" xlink:type="simple">CASENT0917796</ext-link>) and a more distinctive sculpture of the mesosoma. Following the synonymisation of <italic><tp:taxon-name><tp:taxon-name-part taxon-name-part-type="genus" reg="Cardiocondyla">C.</tp:taxon-name-part> <tp:taxon-name-part taxon-name-part-type="species" reg="elegans">elegans</tp:taxon-name-part> <tp:taxon-name-part taxon-name-part-type="subspecies" reg="santschii">santschii</tp:taxon-name-part></tp:taxon-name></italic> by <xref ref-type="bibr" rid="B12">Bondroit (1918)</xref>, <xref ref-type="bibr" rid="B66">Santschi (1926)</xref> further proposed distinct differences in the petiole and postpetiole, as well as thicker propodeal spines (except <ext-link xmlns:xlink="http://www.w3.org/1999/xlink" xlink:href="http://www.antweb.org/specimen/CASENT0917796" ext-link-type="uri" xlink:type="simple">CASENT0917796</ext-link>). However, such differences were recorded by <xref ref-type="bibr" rid="B19">Emery (1909)</xref>, and from the illustrations, it appears that these differences in the petiole and postpetiole may be due to different views. Therefore, these minor differences can be considered to be the result of some observational errors and variability in different geographical areas, and <xref ref-type="bibr" rid="B10">Bolton (1995)</xref> also continued to refer to this subspecies as a junior synonym of <italic><tp:taxon-name><tp:taxon-name-part taxon-name-part-type="genus" reg="Cardiocondyla">C.</tp:taxon-name-part> <tp:taxon-name-part taxon-name-part-type="species" reg="elegans">elegans</tp:taxon-name-part></tp:taxon-name></italic>.</p><sec sec-type="The minutior group" id="sec8"><title>The <italic>minutior</italic> group</title></sec></tp:treatment-sec><ref-list><ref id="B54"><mixed-citation xmlns:xlink="http://www.w3.org/1999/xlink" xlink:type="simple">Menozzi C (1918) Primo contributo alla conoscenza della fauna mirmecologica del Modenese. Atti della Società dei Naturalisti e Matematici di Modena 4(5): 81–88. <ext-link xlink:href="10.5281/zenodo.25811" ext-link-type="doi" xlink:type="simple">https://doi.org/10.5281/zenodo.25811</ext-link></mixed-citation></ref><ref id="B44"><mixed-citation xmlns:xlink="http://www.w3.org/1999/xlink" xlink:type="simple">Kugler J (1984) The males of <italic><tp:taxon-name><tp:taxon-name-part taxon-name-part-type="genus">Cardiocondyla</tp:taxon-name-part></tp:taxon-name></italic> Emery (<tp:taxon-name><tp:taxon-name-part taxon-name-part-type="order">Hymenoptera</tp:taxon-name-part></tp:taxon-name>: <tp:taxon-name><tp:taxon-name-part taxon-name-part-type="family">Formicidae</tp:taxon-name-part></tp:taxon-name>) with the description of the winged male of <italic><tp:taxon-name><tp:taxon-name-part taxon-name-part-type="genus">Cardiocondyla</tp:taxon-name-part> <tp:taxon-name-part taxon-name-part-type="species">wroughtonii</tp:taxon-name-part></tp:taxon-name></italic> (Forel). Israel Journal of Entomology 17: 1–21. <ext-link xlink:href="10.5281/zenodo.26106" ext-link-type="doi" xlink:type="simple">https://doi.org/10.5281/zenodo.26106</ext-link></mixed-citation></ref><ref id="B12"><mixed-citation xmlns:xlink="http://www.w3.org/1999/xlink" xlink:type="simple">Bondroit J (1918) Les fourmis de France et de Belgique. Annales de la Société Entomologique de France 87: 1–174. <ext-link xlink:href="10.5281/zenodo.15977009" ext-link-type="doi" xlink:type="simple">https://doi.org/10.5281/zenodo.15977009</ext-link></mixed-citation></ref><ref id="B66"><mixed-citation xmlns:xlink="http://www.w3.org/1999/xlink" xlink:type="simple">Santschi F (1926) Travaux scientifiques de l’Armée d’Orient (1916-1918). Fourmis. Bulletin du Muséum National d’Histoire Naturelle 32: 286–293. <ext-link xlink:href="10.5281/zenodo.14515" ext-link-type="doi" xlink:type="simple">https://doi.org/10.5281/zenodo.14515</ext-link></mixed-citation></ref><ref id="B10"><mixed-citation xmlns:xlink="http://www.w3.org/1999/xlink" xlink:type="simple">Bolton B (1995) A new general catalogue of the ants of the world. Harvard University Press, Cambridge, Mass., 504 pp.</mixed-citation></ref><ref id="B58"><mixed-citation xmlns:xlink="http://www.w3.org/1999/xlink" xlink:type="simple">Radchenko AG (1995) Palearctic ants of the genus <italic><tp:taxon-name><tp:taxon-name-part taxon-name-part-type="genus">Cardiocondyla</tp:taxon-name-part></tp:taxon-name></italic> (<tp:taxon-name><tp:taxon-name-part taxon-name-part-type="order">Hymenoptera</tp:taxon-name-part></tp:taxon-name>, <tp:taxon-name><tp:taxon-name-part taxon-name-part-type="family">Formicidae</tp:taxon-name-part></tp:taxon-name>). Entomologicheskoe Obozrenie 74: 447–455. <ext-link xlink:href="https://antcat.org/documents/2405/14428.pdf" ext-link-type="uri" xlink:type="simple">https://antcat.org/documents/2405/14428.pdf</ext-link> [In Russian]</mixed-citation></ref><ref id="B5"><mixed-citation xmlns:xlink="http://www.w3.org/1999/xlink" xlink:type="simple">Baroni Urbani C (1973) Die Gattung <italic><tp:taxon-name><tp:taxon-name-part taxon-name-part-type="genus">Xenometra</tp:taxon-name-part></tp:taxon-name></italic>, ein objektives Synonym (<tp:taxon-name><tp:taxon-name-part taxon-name-part-type="order">Hymenoptera</tp:taxon-name-part></tp:taxon-name>, <tp:taxon-name><tp:taxon-name-part taxon-name-part-type="family">Formicidae</tp:taxon-name-part></tp:taxon-name>). Mitteilungen der Schweizerischen Entomologischen Gesellschaft 46: 199–201. <ext-link xlink:href="https://antcat.org/documents/157/6312.pdf" ext-link-type="uri" xlink:type="simple">https://antcat.org/documents/157/6312.pdf</ext-link></mixed-citation></ref><ref id="B13"><mixed-citation xmlns:xlink="http://www.w3.org/1999/xlink" xlink:type="simple">Collingwood C, Heatwole H (2000) Ants from northwestern China (<tp:taxon-name><tp:taxon-name-part taxon-name-part-type="order">Hymenoptera</tp:taxon-name-part></tp:taxon-name>, Fomficidae). Psyche 103: 1–24. <ext-link xlink:href="10.1155/2000/97127" ext-link-type="doi" xlink:type="simple">https://doi.org/10.1155/2000/97127</ext-link></mixed-citation></ref><ref id="B7"><mixed-citation xmlns:xlink="http://www.w3.org/1999/xlink" xlink:type="simple">Bernard F (1957) <italic><tp:taxon-name><tp:taxon-name-part taxon-name-part-type="genus">Xenometra</tp:taxon-name-part></tp:taxon-name></italic> Emery, genre de fourmis parasite nouveau pour l’Ancien Monde (Hym. <tp:taxon-name><tp:taxon-name-part taxon-name-part-type="family">Formicidae</tp:taxon-name-part></tp:taxon-name>). Bulletin de la Société Entomologique de France 62: 100–103. <ext-link xlink:href="10.3406/bsef.1957.20344" ext-link-type="doi" xlink:type="simple">https://doi.org/10.3406/bsef.1957.20344</ext-link></mixed-citation></ref><ref id="B29"><mixed-citation xmlns:xlink="http://www.w3.org/1999/xlink" xlink:type="simple">Forel A (1905) Miscellanea myrmécologiques II (1905). Annales de la Société Entomologique de Belgique 49: 155–185. <ext-link xlink:href="10.5281/zenodo.14170" ext-link-type="doi" xlink:type="simple">https://doi.org/10.5281/zenodo.14170</ext-link></mixed-citation></ref><ref id="B19"><mixed-citation xmlns:xlink="http://www.w3.org/1999/xlink" xlink:type="simple">Emery C (1909) Beiträge zur Monographie der Formiciden des paläarktischen Faunengebietes. (Hym.) Teil VI. Deutsche Entomologische Zeitschrift 1909(2): 19–37. <ext-link xlink:href="10.5281/zenodo.25515" ext-link-type="doi" xlink:type="simple">https://doi.org/10.5281/zenodo.25515</ext-link></mixed-citation></ref></ref-list></tp:taxon-treatment>
