# Supplementary material for: Taxonomy of the ant genus Cardiocondyla Emery, 1869 from China, with the description of a new species of the sima group (Hymenoptera, Formicidae)
Source: Zookeys. 2026 Apr 3;1276:171–212. doi: 10.3897/zookeys.1276.183523 (PMC13069389; doi:10.3897/zookeys.1276.183523)
Supplement: XML Treatment for Cardiocondyla minutior [file zookeys.1276.183523-treatment4.xml]

<!DOCTYPE tp:taxon-treatment
  PUBLIC "-//TaxonX//DTD Taxonomic Treatment Publishing DTD v0 20100105//EN" "tax-treatment-NSO.dtd">
<tp:taxon-treatment xmlns:tp="http://www.plazi.org/taxpub"><tp:treatment-meta><kwd-group><label>Taxon classification</label><kwd>
              <named-content content-type="kingdom">
                <named-content content-type="taxon-name">
                  <named-content content-type="kingdom">Animalia</named-content>
                </named-content>
              </named-content>
            </kwd><kwd>
              <named-content content-type="order">Hymenoptera</named-content>
            </kwd><kwd>
              <named-content content-type="family">Formicidae</named-content>
            </kwd></kwd-group><mixed-citation publication-type="journal"><person-group><name><surname>Huang</surname><given-names>Yi</given-names></name><name><surname>Zhong</surname><given-names>Ying</given-names></name><name><surname>Wu</surname><given-names>Tianqi</given-names></name><name><surname>Huang</surname><given-names>Yuyuan</given-names></name><name><surname>Tian</surname><given-names>Li</given-names></name></person-group><article-title>Taxonomy of the ant genus <italic><tp:taxon-name><tp:taxon-name-part taxon-name-part-type="genus" reg="Cardiocondyla">Cardiocondyla</tp:taxon-name-part></tp:taxon-name></italic> Emery, 1869 from China, with the description of a new species of the <italic>sima</italic> group (<tp:taxon-name><tp:taxon-name-part taxon-name-part-type="order" reg="Hymenoptera">Hymenoptera</tp:taxon-name-part></tp:taxon-name>, <tp:taxon-name><tp:taxon-name-part taxon-name-part-type="family" reg="Formicidae">Formicidae</tp:taxon-name-part></tp:taxon-name>)</article-title><source>Zookeys</source><day>03</day><month>04</month><year>2026</year><volume>1276</volume><fpage>171</fpage><lpage>212</lpage><pub-id pub-id-type="doi">10.3897/zookeys.1276.183523</pub-id></mixed-citation></tp:treatment-meta><tp:nomenclature><tp:taxon-name><object-id xmlns:xlink="http://www.w3.org/1999/xlink" content-type="arpha" xlink:type="simple">3E8FADE0-CDFD-55E3-B8BD-84A90DE5F8A3</object-id>
                		<tp:taxon-name-part taxon-name-part-type="genus" reg="Cardiocondyla">Cardiocondyla</tp:taxon-name-part> <tp:taxon-name-part taxon-name-part-type="species" reg="minutior">minutior</tp:taxon-name-part>
                	</tp:taxon-name><tp:taxon-authority>Forel, 1899</tp:taxon-authority><xref ref-type="fig" rid="F2">Fig. 2</xref><tp:nomenclature-citation-list><tp:nomenclature-citation><tp:taxon-name><tp:taxon-name-part taxon-name-part-type="genus" reg="Cardiocondyla">Cardiocondyla</tp:taxon-name-part> <tp:taxon-name-part taxon-name-part-type="species" reg="nuda">nuda</tp:taxon-name-part></tp:taxon-name><comment> var. <italic><tp:taxon-name><tp:taxon-name-part taxon-name-part-type="genus" reg="Cardiocondyla"/><tp:taxon-name-part taxon-name-part-type="species">minutior</tp:taxon-name-part></tp:taxon-name></italic> Forel, 1899: 120 (worker), Hawaii [images examined]. Queen described: <xref ref-type="bibr" rid="B88">Wheeler 1922</xref>: 317. Synonymised with <tp:taxon-name><tp:taxon-name-part taxon-name-part-type="genus" reg="Cardiocondyla">C.</tp:taxon-name-part> <tp:taxon-name-part taxon-name-part-type="species" reg="nuda">nuda</tp:taxon-name-part></tp:taxon-name>: Wilson and Taylor, 1967: 55. Raised to species: <xref ref-type="bibr" rid="B70">Seifert 2003</xref>: 283.</comment></tp:nomenclature-citation><tp:nomenclature-citation><tp:taxon-name><tp:taxon-name-part taxon-name-part-type="genus" reg="Cardiocondyla">Cardiocondyla</tp:taxon-name-part> <tp:taxon-name-part taxon-name-part-type="species" reg="tsukuyomi">tsukuyomi</tp:taxon-name-part></tp:taxon-name><comment> Terayama, 1999: 101, figs 11–13 (worker, queen, male and ergatoid male), Japan [images examined]. Synonymised: <xref ref-type="bibr" rid="B70">Seifert 2003</xref>: 283.</comment></tp:nomenclature-citation><tp:nomenclature-citation><tp:taxon-name><tp:taxon-name-part taxon-name-part-type="genus" reg="Cardiocondyla">Cardiocondyla</tp:taxon-name-part> <tp:taxon-name-part taxon-name-part-type="species" reg="insutura">insutura</tp:taxon-name-part></tp:taxon-name><comment> Zhou, 2001: 85, 233, figs 137, 138 (worker), China [holotype examined]. syn. nov.</comment></tp:nomenclature-citation><tp:nomenclature-citation><tp:taxon-name><tp:taxon-name-part taxon-name-part-type="genus" reg="Cardiocondyla">Cardiocondyla</tp:taxon-name-part> <tp:taxon-name-part taxon-name-part-type="species" reg="breviscapus">breviscapus</tp:taxon-name-part></tp:taxon-name><comment> Seifert, 2003: 288, fig. 64 (worker), India [images examined]. Synonymised: <xref ref-type="bibr" rid="B71">Seifert 2023a</xref>: 26.</comment></tp:nomenclature-citation></tp:nomenclature-citation-list></tp:nomenclature><tp:treatment-sec sec-type="Type material examined"><title>Type material examined.</title><p><bold>Hawaii</bold> • 1 syntype worker, Oahu Is., Honolulu, <named-content xmlns:xlink="http://www.w3.org/1999/xlink" content-type="dwc:verbatimCoordinates" xlink:type="simple">21°00'54"N, 156°45'57"W</named-content>, 1893, R.C.L. Perkins leg. (BMNH, <ext-link xmlns:xlink="http://www.w3.org/1999/xlink" xlink:href="http://www.antweb.org/specimen/CASENT0102304" ext-link-type="uri" xlink:type="simple">CASENT0102304</ext-link>) [images examined]. • 1 syntype worker, Molokai Mt., 914 m elev., 01-ix-1893, R.C.L. Perkins leg. (MHNG, <ext-link xmlns:xlink="http://www.w3.org/1999/xlink" xlink:href="http://www.antweb.org/specimen/CASENT0908344" ext-link-type="uri" xlink:type="simple">CASENT0908344</ext-link>) [images examined].</p><fig id="F2" position="float" orientation="portrait"><object-id xmlns:xlink="http://www.w3.org/1999/xlink" content-type="doi" xlink:type="simple">10.3897/zookeys.1276.183523.figure2</object-id><object-id xmlns:xlink="http://www.w3.org/1999/xlink" content-type="arpha" xlink:type="simple">7F1B45C4-5451-5D5C-97E5-2E3ADCA954B8</object-id><label>Figure 2.</label><caption><p>Scanning electron micrographs of <italic><tp:taxon-name><tp:taxon-name-part taxon-name-part-type="genus" reg="Cardiocondyla">Cardiocondyla</tp:taxon-name-part> <tp:taxon-name-part taxon-name-part-type="species" reg="minutior">minutior</tp:taxon-name-part></tp:taxon-name></italic> (worker) (<named-content xmlns:xlink="http://www.w3.org/1999/xlink" content-type="dwc:institutional_code" xlink:title="China Agricultural University" xlink:href="https://scientific-collections.gbif.org/institution/c2e8bcb9-a67c-447f-a612-446f80743833" xlink:type="simple">CAU</named-content>, <named-content xmlns:xlink="http://www.w3.org/1999/xlink" content-type="dwc:institutional_code" xlink:title="China Agricultural University" xlink:href="https://scientific-collections.gbif.org/institution/c2e8bcb9-a67c-447f-a612-446f80743833" xlink:type="simple">CAU</named-content>-ANT-2510-03, imaged destructively). <bold>A</bold>. Body, lateral view; <bold>B</bold>. Head, full-face view; <bold>C</bold>. Propodeum, lateral view; <bold>D</bold>. Petiole, lateral view; <bold>E</bold>. Apical antennomere.</p></caption><graphic xmlns:xlink="http://www.w3.org/1999/xlink" xlink:href="zookeys-1276-171_article-183523__-g002.jpg" id="oo_1583171.jpg" position="float" orientation="portrait" xlink:type="simple"><uri content-type="original_file" xlink:type="simple">https://binary.pensoft.net/fig/1583171</uri></graphic></fig></tp:treatment-sec><tp:treatment-sec sec-type="Non-type material examined"><title>Non-type material examined.</title><p><bold>Bahrain</bold> • 1 worker, Bahrain Fort, 16-xii-2022, C. Georgiadis leg. (<named-content xmlns:xlink="http://www.w3.org/1999/xlink" content-type="dwc:collectionCode" xlink:title="King Saud University Museum of Arthropods" xlink:href="https://scientific-collections.gbif.org/collection/ce075eba-567b-4237-bf24-b545395cf3d5" xlink:type="simple">KSMA</named-content>, <ext-link xmlns:xlink="http://www.w3.org/1999/xlink" xlink:href="http://www.antweb.org/specimen.do?name=ANTWEB1041912" ext-link-type="uri" xlink:type="simple">ANTWEB1041912</ext-link>) [images examined]. <bold>Brazil</bold> • 1 worker, Amapá, Porto Grande, <named-content xmlns:xlink="http://www.w3.org/1999/xlink" content-type="dwc:verbatimCoordinates" xlink:type="simple">00°34'19"N, 51°13'16"W</named-content>, 64 m elev., 26-ii-2018, H. De Aguiar et al. leg. (<abbrev xmlns:xlink="http://www.w3.org/1999/xlink" content-type="institution" xlink:title="Ecology of Guiana Forests, UMR (Joint Research Unit) AgroParisTech, Cirad, CNRS, INRAE, Université des Antilles et Université de la Guyane." xlink:type="simple">EcoFoG</abbrev>, ECOFOG-OI17-0006-06) [images examined]. <bold>California</bold> • 1 worker, San Diego, <named-content xmlns:xlink="http://www.w3.org/1999/xlink" content-type="dwc:verbatimCoordinates" xlink:type="simple">32°42'55"N, 117°09'26"W</named-content>, 150 m elev., 18-ix-1982, M.S. Trepanier leg. (<abbrev xmlns:xlink="http://www.w3.org/1999/xlink" content-type="institution" xlink:title="University of California, Davis. R.M. Bohart Museum of Entomology, Davis, California, U.S.A." xlink:type="simple">UCDC</abbrev>, <ext-link xmlns:xlink="http://www.w3.org/1999/xlink" xlink:href="http://www.antweb.org/specimen/CASENT0005679" ext-link-type="uri" xlink:type="simple">CASENT0005679</ext-link>) [images examined]. <bold>Costa Rica</bold> • 1 worker, Puntarenas, 2 km E Tivives, <named-content xmlns:xlink="http://www.w3.org/1999/xlink" content-type="dwc:verbatimCoordinates" xlink:type="simple">09°52'N, 84°42'W</named-content>, 5 m elev., 06-vi-1992, L.S. Farley leg. (<abbrev xmlns:xlink="http://www.w3.org/1999/xlink" content-type="institution" xlink:title="Philip S. Ward Collection, University of California, Davis, California, U.S.A." xlink:type="simple">PSWC</abbrev>, <ext-link xmlns:xlink="http://www.w3.org/1999/xlink" xlink:href="http://www.antweb.org/specimen/CASENT0914963" ext-link-type="uri" xlink:type="simple">CASENT0914963</ext-link>) [images examined]. <bold>Ecuador</bold> • 1 worker, Galapagos Iss, Isabela, Sierra Negra, <named-content xmlns:xlink="http://www.w3.org/1999/xlink" content-type="dwc:verbatimCoordinates" xlink:type="simple">00°50'52"S, 91°09'48"W</named-content>, 01-xii-1986, S. Abedrabbo leg. (<abbrev xmlns:xlink="http://www.w3.org/1999/xlink" content-type="institution" xlink:title="Charles Darwin Research Station, Puerto Ayora on Santa Cruz Island, Galápagos Islands, Ecuador." xlink:type="simple">CDRS</abbrev>, <ext-link xmlns:xlink="http://www.w3.org/1999/xlink" xlink:href="http://www.antweb.org/specimen/CASENT0173261" ext-link-type="uri" xlink:type="simple">CASENT0173261</ext-link>) [images examined]. <bold>Fiji</bold> • 1 worker, Yasawa Prov., McDonald’s Resort, <named-content xmlns:xlink="http://www.w3.org/1999/xlink" content-type="dwc:verbatimCoordinates" xlink:type="simple">17°20'56"S, 177°08'19"E</named-content>, 55 m elev., 12-i-2005, E.M. Sarnat leg. (<abbrev xmlns:xlink="http://www.w3.org/1999/xlink" xlink:title="Eli M. Sarnat Collection." xlink:type="simple">EMSC</abbrev>, <ext-link xmlns:xlink="http://www.w3.org/1999/xlink" xlink:href="http://www.antweb.org/specimen/CASENT0171077" ext-link-type="uri" xlink:type="simple">CASENT0171077</ext-link>) [images examined]. <bold>Florida</bold> • 1 worker, Dade, Shark Valley, <named-content xmlns:xlink="http://www.w3.org/1999/xlink" content-type="dwc:verbatimCoordinates" xlink:type="simple">25°40'N, 80°46'W</named-content>, 05-xi-1989, Mark Deyrup leg. (<abbrev xmlns:xlink="http://www.w3.org/1999/xlink" content-type="institution" xlink:title="Archbold Biological Station, Lake Placid, FL, U.S.A." xlink:type="simple">ABS</abbrev>, <ext-link xmlns:xlink="http://www.w3.org/1999/xlink" xlink:href="http://www.antweb.org/specimen/CASENT0103740" ext-link-type="uri" xlink:type="simple">CASENT0103740</ext-link>) [images examined]. <bold>Hawaii</bold> • 1 worker, Hilo, <named-content xmlns:xlink="http://www.w3.org/1999/xlink" content-type="dwc:verbatimCoordinates" xlink:type="simple">19°43'21"N, 155°05'13"W</named-content>, 08-ix-1958, J. Yoshiyama leg. (<named-content xmlns:xlink="http://www.w3.org/1999/xlink" content-type="dwc:institutional_code" xlink:title="Natural History Museum of Los Angeles County" xlink:href="https://scientific-collections.gbif.org/institution/2fc908ba-e775-49e2-bffe-6b9041c3b70f" xlink:type="simple">LACM</named-content>, <ext-link xmlns:xlink="http://www.w3.org/1999/xlink" xlink:href="http://www.antweb.org/specimen/CASENT0103436" ext-link-type="uri" xlink:type="simple">CASENT0103436</ext-link>) [images examined]. <bold>Malaysia</bold> • 1 worker, Melina Beach-Paya, Strand, <named-content xmlns:xlink="http://www.w3.org/1999/xlink" content-type="dwc:verbatimCoordinates" xlink:type="simple">02°46'37"N, 104°07'05"E</named-content>, 03-vi-2007 (<named-content xmlns:xlink="http://www.w3.org/1999/xlink" content-type="dwc:institutional_code" xlink:title="Senckenberg Museum fuer Naturkunde Goerlitz" xlink:href="https://scientific-collections.gbif.org/institution/162d6c65-20ae-49f5-8ad0-d7e9f91939b3" xlink:type="simple">SMNG</named-content>, <ext-link xmlns:xlink="http://www.w3.org/1999/xlink" xlink:href="http://www.antweb.org/specimen.do?name=ANTWEB1048523" ext-link-type="uri" xlink:type="simple">ANTWEB1048523</ext-link>) [images examined]. <bold>Oman</bold> • 1 worker, <named-content xmlns:xlink="http://www.w3.org/1999/xlink" content-type="dwc:verbatimCoordinates" xlink:type="simple">23°32'37"N, 58°55'60"E</named-content>, 280 m elev., 06-iv-2016, A. Polaszek leg. (<named-content xmlns:xlink="http://www.w3.org/1999/xlink" content-type="dwc:collectionCode" xlink:title="King Saud University Museum of Arthropods" xlink:href="https://scientific-collections.gbif.org/collection/ce075eba-567b-4237-bf24-b545395cf3d5" xlink:type="simple">KSMA</named-content>, <ext-link xmlns:xlink="http://www.w3.org/1999/xlink" xlink:href="http://www.antweb.org/specimen/CASENT0922293" ext-link-type="uri" xlink:type="simple">CASENT0922293</ext-link>) [images examined]. • 1 worker, Dhofar, Ayn Razat, <named-content xmlns:xlink="http://www.w3.org/1999/xlink" content-type="dwc:verbatimCoordinates" xlink:type="simple">17°07'47"N, 54°14'11"E</named-content>, 121 m elev., 20-xi-2017, M.R. Sharaf leg. (<named-content xmlns:xlink="http://www.w3.org/1999/xlink" content-type="dwc:collectionCode" xlink:title="King Saud University Museum of Arthropods" xlink:href="https://scientific-collections.gbif.org/collection/ce075eba-567b-4237-bf24-b545395cf3d5" xlink:type="simple">KSMA</named-content>, <ext-link xmlns:xlink="http://www.w3.org/1999/xlink" xlink:href="http://www.antweb.org/specimen/CASENT0922873" ext-link-type="uri" xlink:type="simple">CASENT0922873</ext-link>) [images examined]. <bold>Palau</bold> • 1 worker, Peleliu Is., Peleliu State, Main dock area, <named-content xmlns:xlink="http://www.w3.org/1999/xlink" content-type="dwc:verbatimCoordinates" xlink:type="simple">07°02'55"N, 134°16'12"E</named-content>, 05-viii-2008, J. E. Czekanski-Moir leg. (<named-content xmlns:xlink="http://www.w3.org/1999/xlink" content-type="dwc:institutional_code" xlink:title="Field Museum of Natural History" xlink:href="https://scientific-collections.gbif.org/institution/e71f36f1-e271-4720-a604-3c5a1418e7aa" xlink:type="simple">FMNH</named-content>, FMNHINS0000065820) [images examined]. <bold>Seychelles</bold> • 1 worker, Cosmoledo Atoll, <named-content xmlns:xlink="http://www.w3.org/1999/xlink" content-type="dwc:verbatimCoordinates" xlink:type="simple">09°45'11"S, 47°38'56"E</named-content>, 10 m elev., 16-xi-2007 to 19-xi-2007, G. Galman leg. (<named-content xmlns:xlink="http://www.w3.org/1999/xlink" content-type="dwc:institutional_code" xlink:title="California Academy of Sciences" xlink:href="https://scientific-collections.gbif.org/institution/d2a27206-87ab-47ea-b5fc-d2e57054b688" xlink:type="simple">CASC</named-content>, <ext-link xmlns:xlink="http://www.w3.org/1999/xlink" xlink:href="http://www.antweb.org/specimen/CASENT0196173" ext-link-type="uri" xlink:type="simple">CASENT0196173</ext-link>) [images examined]. • 1 worker, Cosmoledo Atoll, <named-content xmlns:xlink="http://www.w3.org/1999/xlink" content-type="dwc:verbatimCoordinates" xlink:type="simple">09°44'07"S, 47°38'52"E</named-content>, 10 m elev., 21-xi-2008 to 24-xi-2008, G. Galman leg. (<named-content xmlns:xlink="http://www.w3.org/1999/xlink" content-type="dwc:institutional_code" xlink:title="California Academy of Sciences" xlink:href="https://scientific-collections.gbif.org/institution/d2a27206-87ab-47ea-b5fc-d2e57054b688" xlink:type="simple">CASC</named-content>, <ext-link xmlns:xlink="http://www.w3.org/1999/xlink" xlink:href="http://www.antweb.org/specimen/CASENT0196227" ext-link-type="uri" xlink:type="simple">CASENT0196227</ext-link>) [images examined]. <bold>Yemen</bold> • 1 worker, Socotra, Dixam, <named-content xmlns:xlink="http://www.w3.org/1999/xlink" content-type="dwc:verbatimCoordinates" xlink:type="simple">12°29'36"N, 53°59'29"E</named-content>, 656 m elev., 24-iv-2014, M.R. Sharaf leg. (<named-content xmlns:xlink="http://www.w3.org/1999/xlink" content-type="dwc:institutional_code" xlink:title="California Academy of Sciences" xlink:href="https://scientific-collections.gbif.org/institution/d2a27206-87ab-47ea-b5fc-d2e57054b688" xlink:type="simple">CASC</named-content>, <ext-link xmlns:xlink="http://www.w3.org/1999/xlink" xlink:href="http://www.antweb.org/specimen/CASENT0746617" ext-link-type="uri" xlink:type="simple">CASENT0746617</ext-link>) [images examined]. <bold>China</bold> • 1 worker, Guangdong Province, Xuanhao Cheng leg. (<named-content xmlns:xlink="http://www.w3.org/1999/xlink" content-type="dwc:institutional_code" xlink:title="China Agricultural University" xlink:href="https://scientific-collections.gbif.org/institution/c2e8bcb9-a67c-447f-a612-446f80743833" xlink:type="simple">CAU</named-content>, <named-content xmlns:xlink="http://www.w3.org/1999/xlink" content-type="dwc:institutional_code" xlink:title="China Agricultural University" xlink:href="https://scientific-collections.gbif.org/institution/c2e8bcb9-a67c-447f-a612-446f80743833" xlink:type="simple">CAU</named-content>-ANT-2510-01); • 1 worker, Guangdong Province, Zhaoqing City, Xuanhao Cheng leg. (<named-content xmlns:xlink="http://www.w3.org/1999/xlink" content-type="dwc:institutional_code" xlink:title="China Agricultural University" xlink:href="https://scientific-collections.gbif.org/institution/c2e8bcb9-a67c-447f-a612-446f80743833" xlink:type="simple">CAU</named-content>, <named-content xmlns:xlink="http://www.w3.org/1999/xlink" content-type="dwc:institutional_code" xlink:title="China Agricultural University" xlink:href="https://scientific-collections.gbif.org/institution/c2e8bcb9-a67c-447f-a612-446f80743833" xlink:type="simple">CAU</named-content>-ANT-2510-02).</p></tp:treatment-sec><tp:treatment-sec sec-type="Worker description"><title>Worker description.</title><p>Head longer than wide, with weakly concave occipital margin and rounded lateral corners (Fig. <xref ref-type="fig" rid="F2">2B</xref>). Antennae short; scapes surpassing the midlength of the head but not reaching the occipital margin (Fig. <xref ref-type="fig" rid="F2">2B</xref>). Frontal lobes narrow (Fig. <xref ref-type="fig" rid="F2">2B</xref>). Anterior clypeal margin emarginate (Fig. <xref ref-type="fig" rid="F2">2B</xref>). Masticatory margin of mandible with five teeth. Dorsal outline of mesosoma flat (Fig. <xref ref-type="fig" rid="F2">2A</xref>). Metanotal groove absent (Fig. <xref ref-type="fig" rid="F2">2A, C</xref>). Mesopropodeal suture impressed as a narrow line (Fig. <xref ref-type="fig" rid="F2">2C</xref>). Propodeal spines short (Fig. <xref ref-type="fig" rid="F2">2C</xref>). Metapleural gland orifice slit-like (Fig. <xref ref-type="fig" rid="F2">2A</xref>). Petiolar peduncle short and stout. Petiolar node short (Fig. <xref ref-type="fig" rid="F2">2D</xref>). Postpetiole compressed, with ventral process weakly developed (Fig. <xref ref-type="fig" rid="F2">2D</xref>).</p><p><bold><italic>Sculpture</italic></bold>. Frontal area centrally striate, surrounded by foveate-striate sculpture, the foveae shallow and often confluent (Fig. <xref ref-type="fig" rid="F2">2B</xref>). Frontal lobes and clypeus striate (Fig. <xref ref-type="fig" rid="F2">2B</xref>). Antennae smooth (Fig. <xref ref-type="fig" rid="F2">2B</xref>). Mesosoma alveolate (Fig. <xref ref-type="fig" rid="F2">2A, C</xref>). Petiole and postpetiole alveolate (Fig. <xref ref-type="fig" rid="F2">2D</xref>). Abdominal segments IV–VII smooth (Fig. <xref ref-type="fig" rid="F2">2A</xref>).</p><p><bold><italic>Pilosity</italic></bold>. Body densely covered with short, appressed pubescence (Fig. <xref ref-type="fig" rid="F2">2A</xref>). Anterior clypeal margin with long, appressed hairs and three long, erect setae (Fig. <xref ref-type="fig" rid="F2">2B</xref>). Antennae bearing fine elongate hairs, and long flattened setae (Fig. <xref ref-type="fig" rid="F2">2E</xref>). Abdominal segments IV–VII with dense, long, appressed pubescence (Fig. <xref ref-type="fig" rid="F2">2A</xref>).</p></tp:treatment-sec><tp:treatment-sec sec-type="Distribution"><title>Distribution.</title><p>Hainan (<xref ref-type="bibr" rid="B46">Lee et al. 2020</xref>), Macau (<xref ref-type="bibr" rid="B47">Leong et al. 2017</xref>), Hong Kong (<xref ref-type="bibr" rid="B31">Guénard 2018</xref>), Taiwan (<xref ref-type="bibr" rid="B81">Terayama 2009</xref>), Guangxi (<xref ref-type="bibr" rid="B97">Zhou 2001</xref>), Guangdong (new record).</p></tp:treatment-sec><tp:treatment-sec sec-type="Remarks"><title>Remarks.</title><p>The species <italic><tp:taxon-name><tp:taxon-name-part taxon-name-part-type="genus" reg="Cardiocondyla">Cardiocondyla</tp:taxon-name-part> <tp:taxon-name-part taxon-name-part-type="species" reg="minutior">minutior</tp:taxon-name-part></tp:taxon-name></italic> was initially regarded as a subspecies of <italic><tp:taxon-name><tp:taxon-name-part taxon-name-part-type="genus" reg="Cardiocondyla">C.</tp:taxon-name-part> <tp:taxon-name-part taxon-name-part-type="species" reg="nuda">nuda</tp:taxon-name-part></tp:taxon-name></italic> by <xref ref-type="bibr" rid="B28">Forel (1903)</xref>, later treated as a junior synonym of <italic><tp:taxon-name><tp:taxon-name-part taxon-name-part-type="genus" reg="Cardiocondyla">C.</tp:taxon-name-part> <tp:taxon-name-part taxon-name-part-type="species" reg="nuda">nuda</tp:taxon-name-part></tp:taxon-name></italic> by <xref ref-type="bibr" rid="B91">Wilson and Taylor (1967)</xref>, before being elevated to species rank by <xref ref-type="bibr" rid="B36">Heinze (1999)</xref> and subsequently redescribed by <xref ref-type="bibr" rid="B70">Seifert (2003)</xref>. <italic><tp:taxon-name><tp:taxon-name-part taxon-name-part-type="genus" reg="Cardiocondyla">Cardiocondyla</tp:taxon-name-part> <tp:taxon-name-part taxon-name-part-type="species" reg="minutior">minutior</tp:taxon-name-part></tp:taxon-name></italic> is recognised as a tramp ant species in China, with documented occurrences in Hainan (<xref ref-type="bibr" rid="B46">Lee et al. 2020</xref>), Macau (<xref ref-type="bibr" rid="B47">Leong et al. 2017</xref>), Hong Kong (<xref ref-type="bibr" rid="B31">Guénard 2018</xref>), and Taiwan (<xref ref-type="bibr" rid="B81">Terayama 2009</xref>). This species is also recorded for the first time from Guangdong, representing a new provincial record. Given the formidable human-mediated dispersal capacity characteristic of this genus, <italic><tp:taxon-name><tp:taxon-name-part taxon-name-part-type="genus" reg="Cardiocondyla">C.</tp:taxon-name-part> <tp:taxon-name-part taxon-name-part-type="species" reg="minutior">minutior</tp:taxon-name-part></tp:taxon-name></italic> may have expanded its distribution to additional provinces in southern China. The worker of <italic><tp:taxon-name><tp:taxon-name-part taxon-name-part-type="genus" reg="Cardiocondyla">C.</tp:taxon-name-part> <tp:taxon-name-part taxon-name-part-type="species" reg="minutior">minutior</tp:taxon-name-part></tp:taxon-name></italic> can be distinguished from that of <italic><tp:taxon-name><tp:taxon-name-part taxon-name-part-type="genus" reg="Cardiocondyla">C.</tp:taxon-name-part> <tp:taxon-name-part taxon-name-part-type="species" reg="emeryi">emeryi</tp:taxon-name-part></tp:taxon-name></italic> by the following combination of characters: a much lower postpetiole (Fig. <xref ref-type="fig" rid="F2">2D</xref>), which lacks an anteroventral bulge; a much broader frontal carinae; a metanotal groove that is nearly absent (Fig. <xref ref-type="fig" rid="F2">2C</xref>); Abdominal tergite IV with significantly denser pubescence; longer pubescence on the abdominal tergites; and more developed microsetae on the eyes, the longest of which measure 6-10 μm (<xref ref-type="bibr" rid="B70">Seifert 2003</xref>). The species <italic><tp:taxon-name><tp:taxon-name-part taxon-name-part-type="genus" reg="Cardiocondyla">C.</tp:taxon-name-part> <tp:taxon-name-part taxon-name-part-type="species" reg="insutura">insutura</tp:taxon-name-part></tp:taxon-name></italic> syn. nov. is proposed here as a junior synonym of <italic><tp:taxon-name><tp:taxon-name-part taxon-name-part-type="genus" reg="Cardiocondyla">C.</tp:taxon-name-part> <tp:taxon-name-part taxon-name-part-type="species" reg="minutior">minutior</tp:taxon-name-part></tp:taxon-name></italic>. Upon examining the holotype of <italic><tp:taxon-name><tp:taxon-name-part taxon-name-part-type="genus" reg="Cardiocondyla">C.</tp:taxon-name-part> <tp:taxon-name-part taxon-name-part-type="species" reg="insutura">insutura</tp:taxon-name-part></tp:taxon-name></italic> syn. nov. (deposited in <named-content xmlns:xlink="http://www.w3.org/1999/xlink" content-type="dwc:institutional_code" xlink:title="Gyeongsang National University" xlink:href="https://scientific-collections.gbif.org/institution/3da62df6-ead5-4e9d-a2b1-331be165ded3" xlink:type="simple">GNUC</named-content>, holotype examined) and comparing it with the type material of <italic><tp:taxon-name><tp:taxon-name-part taxon-name-part-type="genus" reg="Cardiocondyla">C.</tp:taxon-name-part> <tp:taxon-name-part taxon-name-part-type="species" reg="minutior">minutior</tp:taxon-name-part></tp:taxon-name></italic> as well as a broad series of non-type specimens from its global range. The holotype of this new synonym shows no consistent morphological differences from <italic><tp:taxon-name><tp:taxon-name-part taxon-name-part-type="genus" reg="Cardiocondyla">C.</tp:taxon-name-part> <tp:taxon-name-part taxon-name-part-type="species" reg="minutior">minutior</tp:taxon-name-part></tp:taxon-name></italic>. <xref ref-type="bibr" rid="B97">Zhou (2001)</xref> originally distinguished <italic><tp:taxon-name><tp:taxon-name-part taxon-name-part-type="genus" reg="Cardiocondyla">C.</tp:taxon-name-part> <tp:taxon-name-part taxon-name-part-type="species" reg="insutura">insutura</tp:taxon-name-part></tp:taxon-name></italic> syn. nov. from <italic><tp:taxon-name><tp:taxon-name-part taxon-name-part-type="genus" reg="Cardiocondyla">C.</tp:taxon-name-part> <tp:taxon-name-part taxon-name-part-type="species" reg="nuda">nuda</tp:taxon-name-part></tp:taxon-name></italic> by the absence of a metanotal groove and the presence of propodeal spines. However, these characters are diagnostic for <italic><tp:taxon-name><tp:taxon-name-part taxon-name-part-type="genus" reg="Cardiocondyla">C.</tp:taxon-name-part> <tp:taxon-name-part taxon-name-part-type="species" reg="minutior">minutior</tp:taxon-name-part></tp:taxon-name></italic> as well.</p></tp:treatment-sec><ref-list><ref id="B88"><mixed-citation xmlns:xlink="http://www.w3.org/1999/xlink" xlink:type="simple">Wheeler WM (1922) <tp:taxon-name><tp:taxon-name-part taxon-name-part-type="family">Formicidae</tp:taxon-name-part></tp:taxon-name> from Easter Island and Juan Fernandez. In: Skottsberg C (Ed.) Nat Hist Juan Fernandez Easter Island. Uppsala: Almqvist and Wiksells, 317–319.</mixed-citation></ref><ref id="B70"><mixed-citation xmlns:xlink="http://www.w3.org/1999/xlink" xlink:type="simple">Seifert B (2003) The ant genus <italic><tp:taxon-name><tp:taxon-name-part taxon-name-part-type="genus">Cardiocondyla</tp:taxon-name-part></tp:taxon-name></italic> (<tp:taxon-name><tp:taxon-name-part taxon-name-part-type="class">Insecta</tp:taxon-name-part></tp:taxon-name>: <tp:taxon-name><tp:taxon-name-part taxon-name-part-type="order">Hymenoptera</tp:taxon-name-part></tp:taxon-name>: <tp:taxon-name><tp:taxon-name-part taxon-name-part-type="family">Formicidae</tp:taxon-name-part></tp:taxon-name>) – a taxonomic revision of the <italic><tp:taxon-name><tp:taxon-name-part taxon-name-part-type="genus">C.</tp:taxon-name-part> <tp:taxon-name-part taxon-name-part-type="species">elegans</tp:taxon-name-part></tp:taxon-name></italic>, <italic><tp:taxon-name><tp:taxon-name-part taxon-name-part-type="genus">C.</tp:taxon-name-part> <tp:taxon-name-part taxon-name-part-type="species">bulgarica</tp:taxon-name-part></tp:taxon-name></italic>, <italic><tp:taxon-name><tp:taxon-name-part taxon-name-part-type="genus">C.</tp:taxon-name-part> <tp:taxon-name-part taxon-name-part-type="species">batesii</tp:taxon-name-part></tp:taxon-name></italic>, <italic><tp:taxon-name><tp:taxon-name-part taxon-name-part-type="genus">C.</tp:taxon-name-part> <tp:taxon-name-part taxon-name-part-type="species">nuda</tp:taxon-name-part></tp:taxon-name></italic>, <italic><tp:taxon-name><tp:taxon-name-part taxon-name-part-type="genus">C.</tp:taxon-name-part> <tp:taxon-name-part taxon-name-part-type="species">shuckardi</tp:taxon-name-part></tp:taxon-name></italic>, <italic><tp:taxon-name><tp:taxon-name-part taxon-name-part-type="genus">C.</tp:taxon-name-part> <tp:taxon-name-part taxon-name-part-type="species">stambuloffii</tp:taxon-name-part></tp:taxon-name></italic>, <italic><tp:taxon-name><tp:taxon-name-part taxon-name-part-type="genus">C.</tp:taxon-name-part> <tp:taxon-name-part taxon-name-part-type="species">wroughtonii</tp:taxon-name-part></tp:taxon-name></italic>, <italic><tp:taxon-name><tp:taxon-name-part taxon-name-part-type="genus">C.</tp:taxon-name-part> <tp:taxon-name-part taxon-name-part-type="species">emeryi</tp:taxon-name-part></tp:taxon-name></italic>, and <italic><tp:taxon-name><tp:taxon-name-part taxon-name-part-type="genus">C.</tp:taxon-name-part> <tp:taxon-name-part taxon-name-part-type="species">minutior</tp:taxon-name-part></tp:taxon-name></italic> species groups. Annalen des Naturhistorischen Museums in Wien B, Botanik, Zoologie 104: 203–338. <ext-link xlink:href="https://www.jstor.org/stable/41767253" ext-link-type="uri" xlink:type="simple">https://www.jstor.org/stable/41767253</ext-link></mixed-citation></ref><ref id="B71"><mixed-citation xmlns:xlink="http://www.w3.org/1999/xlink" xlink:type="simple">Seifert B (2023a) The ant genus <italic><tp:taxon-name><tp:taxon-name-part taxon-name-part-type="genus">Cardiocondyla</tp:taxon-name-part></tp:taxon-name></italic> (<tp:taxon-name><tp:taxon-name-part taxon-name-part-type="order">Hymenoptera</tp:taxon-name-part></tp:taxon-name>: <tp:taxon-name><tp:taxon-name-part taxon-name-part-type="family">Formicidae</tp:taxon-name-part></tp:taxon-name>): the species groups with Oriental and Australasian origin. Diversity 15(1): 25, 56 pp. <ext-link xlink:href="10.3390/d15010025" ext-link-type="doi" xlink:type="simple">https://doi.org/10.3390/d15010025</ext-link></mixed-citation></ref><ref id="B46"><mixed-citation xmlns:xlink="http://www.w3.org/1999/xlink" xlink:type="simple">Lee RH, Wang CLW, Guénard B (2020) The ecological implications of rubber‐based agroforestry: Insect conservation and invasion control. Journal of Applied Ecology 57(8): 1605–1618. <ext-link xlink:href="10.1111/1365-2664.13642" ext-link-type="doi" xlink:type="simple">https://doi.org/10.1111/1365-2664.13642</ext-link></mixed-citation></ref><ref id="B47"><mixed-citation xmlns:xlink="http://www.w3.org/1999/xlink" xlink:type="simple">Leong CM, Shiao SF, Guénard B (2017) Ants in the city, a preliminary checklist of <tp:taxon-name><tp:taxon-name-part taxon-name-part-type="family">Formicidae</tp:taxon-name-part></tp:taxon-name> (<tp:taxon-name><tp:taxon-name-part taxon-name-part-type="order">Hymenoptera</tp:taxon-name-part></tp:taxon-name>) in Macau, one of the most heavily urbanized regions of the world. Asian Myrmecology 9: e009014. <ext-link xlink:href="10.20362/am.009014" ext-link-type="doi" xlink:type="simple">https://doi.org/10.20362/am.009014</ext-link></mixed-citation></ref><ref id="B31"><mixed-citation xmlns:xlink="http://www.w3.org/1999/xlink" xlink:type="simple">Guénard B (2018) First record of the emerging global pest <italic><tp:taxon-name><tp:taxon-name-part taxon-name-part-type="genus">Brachymyrmex</tp:taxon-name-part> <tp:taxon-name-part taxon-name-part-type="species">patagonicus</tp:taxon-name-part></tp:taxon-name></italic> Mayr 1868 (<tp:taxon-name><tp:taxon-name-part taxon-name-part-type="order">Hymenoptera</tp:taxon-name-part></tp:taxon-name>: <tp:taxon-name><tp:taxon-name-part taxon-name-part-type="family">Formicidae</tp:taxon-name-part></tp:taxon-name>) from continental Asia. Asian Myrmecology 10: e010012. <ext-link xlink:href="10.20362/am.010012" ext-link-type="doi" xlink:type="simple">https://doi.org/10.20362/am.010012</ext-link></mixed-citation></ref><ref id="B81"><mixed-citation xmlns:xlink="http://www.w3.org/1999/xlink" xlink:type="simple">Terayama M (2009) A synopsis of the family <tp:taxon-name><tp:taxon-name-part taxon-name-part-type="family">Formicidae</tp:taxon-name-part></tp:taxon-name> of Taiwan (<tp:taxon-name><tp:taxon-name-part taxon-name-part-type="class">Insecta</tp:taxon-name-part></tp:taxon-name>: <tp:taxon-name><tp:taxon-name-part taxon-name-part-type="order">Hymenoptera</tp:taxon-name-part></tp:taxon-name>). Research Bulletin of Kanto Gakuen University, Liberal Arts 17, 81 pp.</mixed-citation></ref><ref id="B97"><mixed-citation xmlns:xlink="http://www.w3.org/1999/xlink" xlink:type="simple">Zhou S (2001) Ants of Guangxi. Guangxi Normal University Press, Guilin, China, 255 pp. [In Chinese]</mixed-citation></ref><ref id="B28"><mixed-citation xmlns:xlink="http://www.w3.org/1999/xlink" xlink:type="simple">Forel A (1903) Les fourmis des îles Andamans et Nicobares. Rapports de cette faune avec ses voisines. Revue Suisse de Zoologie 11: 399–411. <ext-link xlink:href="10.5281/zenodo.14371" ext-link-type="doi" xlink:type="simple">https://doi.org/10.5281/zenodo.14371</ext-link></mixed-citation></ref><ref id="B91"><mixed-citation xmlns:xlink="http://www.w3.org/1999/xlink" xlink:type="simple">Wilson EO, Taylor RW (1967) The ants of <italic><tp:taxon-name><tp:taxon-name-part taxon-name-part-type="genus">Polynesia</tp:taxon-name-part></tp:taxon-name></italic> (<tp:taxon-name><tp:taxon-name-part taxon-name-part-type="order">Hymenoptera</tp:taxon-name-part></tp:taxon-name>: <tp:taxon-name><tp:taxon-name-part taxon-name-part-type="family">Formicidae</tp:taxon-name-part></tp:taxon-name>). Pacific Insects Monograph 14: 1–109. <ext-link xlink:href="10.5281/zenodo.25329" ext-link-type="doi" xlink:type="simple">https://doi.org/10.5281/zenodo.25329</ext-link></mixed-citation></ref><ref id="B36"><mixed-citation xmlns:xlink="http://www.w3.org/1999/xlink" xlink:type="simple">Heinze J (1999) Male polymorphism in the ant species <italic><tp:taxon-name><tp:taxon-name-part taxon-name-part-type="genus">Cardiocondyla</tp:taxon-name-part> <tp:taxon-name-part taxon-name-part-type="species">minutior</tp:taxon-name-part></tp:taxon-name></italic> (<tp:taxon-name><tp:taxon-name-part taxon-name-part-type="order">Hymenoptera</tp:taxon-name-part></tp:taxon-name>: <tp:taxon-name><tp:taxon-name-part taxon-name-part-type="family">Formicidae</tp:taxon-name-part></tp:taxon-name>). Entomologia Generalis 23: 251–258. <ext-link xlink:href="10.1127/entom.gen/23/1999/251" ext-link-type="doi" xlink:type="simple">https://doi.org/10.1127/entom.gen/23/1999/251</ext-link></mixed-citation></ref></ref-list></tp:taxon-treatment>
