# Supplementary material for: Taxonomy of the ant genus Cardiocondyla Emery, 1869 from China, with the description of a new species of the sima group (Hymenoptera, Formicidae)
Source: Zookeys. 2026 Apr 3;1276:171–212. doi: 10.3897/zookeys.1276.183523 (PMC13069389; doi:10.3897/zookeys.1276.183523)
Supplement: XML Treatment for Cardiocondyla parvinoda [file zookeys.1276.183523-treatment5.xml]

<!DOCTYPE tp:taxon-treatment
  PUBLIC "-//TaxonX//DTD Taxonomic Treatment Publishing DTD v0 20100105//EN" "tax-treatment-NSO.dtd">
<tp:taxon-treatment xmlns:tp="http://www.plazi.org/taxpub"><tp:treatment-meta><kwd-group><label>Taxon classification</label><kwd>
              <named-content content-type="kingdom">
                <named-content content-type="taxon-name">
                  <named-content content-type="kingdom">Animalia</named-content>
                </named-content>
              </named-content>
            </kwd><kwd>
              <named-content content-type="order">Hymenoptera</named-content>
            </kwd><kwd>
              <named-content content-type="family">Formicidae</named-content>
            </kwd></kwd-group><mixed-citation publication-type="journal"><person-group><name><surname>Huang</surname><given-names>Yi</given-names></name><name><surname>Zhong</surname><given-names>Ying</given-names></name><name><surname>Wu</surname><given-names>Tianqi</given-names></name><name><surname>Huang</surname><given-names>Yuyuan</given-names></name><name><surname>Tian</surname><given-names>Li</given-names></name></person-group><article-title>Taxonomy of the ant genus <italic><tp:taxon-name><tp:taxon-name-part taxon-name-part-type="genus" reg="Cardiocondyla">Cardiocondyla</tp:taxon-name-part></tp:taxon-name></italic> Emery, 1869 from China, with the description of a new species of the <italic>sima</italic> group (<tp:taxon-name><tp:taxon-name-part taxon-name-part-type="order" reg="Hymenoptera">Hymenoptera</tp:taxon-name-part></tp:taxon-name>, <tp:taxon-name><tp:taxon-name-part taxon-name-part-type="family" reg="Formicidae">Formicidae</tp:taxon-name-part></tp:taxon-name>)</article-title><source>Zookeys</source><day>03</day><month>04</month><year>2026</year><volume>1276</volume><fpage>171</fpage><lpage>212</lpage><pub-id pub-id-type="doi">10.3897/zookeys.1276.183523</pub-id></mixed-citation></tp:treatment-meta><tp:nomenclature><tp:taxon-name><object-id xmlns:xlink="http://www.w3.org/1999/xlink" content-type="arpha" xlink:type="simple">0078270E-01C0-5447-B682-B3CB95EF7132</object-id>
                		<tp:taxon-name-part taxon-name-part-type="genus" reg="Cardiocondyla">Cardiocondyla</tp:taxon-name-part> <tp:taxon-name-part taxon-name-part-type="species" reg="parvinoda">parvinoda</tp:taxon-name-part>
                	</tp:taxon-name><tp:taxon-authority>Forel, 1902</tp:taxon-authority><tp:nomenclature-citation-list><tp:nomenclature-citation><tp:taxon-name><tp:taxon-name-part taxon-name-part-type="genus" reg="Cardiocondyla">Cardiocondyla</tp:taxon-name-part> <tp:taxon-name-part taxon-name-part-type="species" reg="parvinoda">parvinoda</tp:taxon-name-part></tp:taxon-name><comment> Forel, 1902: 213 (worker) India [images examined].</comment></tp:nomenclature-citation></tp:nomenclature-citation-list></tp:nomenclature><tp:treatment-sec sec-type="Type material examined"><title>Type material examined.</title><p><bold>India</bold> • 1 syntype worker, Poona, <named-content xmlns:xlink="http://www.w3.org/1999/xlink" content-type="dwc:verbatimCoordinates" xlink:type="simple">18°30'48"N, 73°51'00"E</named-content>, Wroughton leg. (MHNG, <ext-link xmlns:xlink="http://www.w3.org/1999/xlink" xlink:href="http://www.antweb.org/specimen/CASENT0908346" ext-link-type="uri" xlink:type="simple">CASENT0908346</ext-link>) [images examined].</p></tp:treatment-sec><tp:treatment-sec sec-type="Non-type material examined"><title>Non-type material examined.</title><p><bold>India</bold> • 1 worker, West Bengal, Calcutta, <named-content xmlns:xlink="http://www.w3.org/1999/xlink" content-type="dwc:verbatimCoordinates" xlink:type="simple">22°33'46"N, 88°21'47"E</named-content>, 01-iii-1900, de Niceville and Bingham leg. (BMNH, <ext-link xmlns:xlink="http://www.w3.org/1999/xlink" xlink:href="http://www.antweb.org/specimen/CASENT0281807" ext-link-type="uri" xlink:type="simple">CASENT0281807</ext-link>) [images examined]. <bold>Thailand</bold> • 1 worker, Mae Hong Son, vor Doi Chiang Dao, <named-content xmlns:xlink="http://www.w3.org/1999/xlink" content-type="dwc:verbatimCoordinates" xlink:type="simple">19°11'24"N, 98°34'12"E</named-content>, 16-i-2004 (<named-content xmlns:xlink="http://www.w3.org/1999/xlink" content-type="dwc:institutional_code" xlink:title="Senckenberg Museum fuer Naturkunde Goerlitz" xlink:href="https://scientific-collections.gbif.org/institution/162d6c65-20ae-49f5-8ad0-d7e9f91939b3" xlink:type="simple">SMNG</named-content>, <ext-link xmlns:xlink="http://www.w3.org/1999/xlink" xlink:href="http://www.antweb.org/specimen.do?name=ANTWEB1048530" ext-link-type="uri" xlink:type="simple">ANTWEB1048530</ext-link>) [images examined].</p></tp:treatment-sec><tp:treatment-sec sec-type="Distribution"><title>Distribution.</title><p>Taiwan (<xref ref-type="bibr" rid="B71">Seifert 2023a</xref>).</p></tp:treatment-sec><tp:treatment-sec sec-type="Remarks"><title>Remarks.</title><p>The species <italic><tp:taxon-name><tp:taxon-name-part taxon-name-part-type="genus" reg="Cardiocondyla">Cardiocondyla</tp:taxon-name-part> <tp:taxon-name-part taxon-name-part-type="species" reg="parvinoda">parvinoda</tp:taxon-name-part></tp:taxon-name></italic> was described by Forel in 1902 and was redescribed by <xref ref-type="bibr" rid="B71">Seifert (2023a)</xref>. This species has documented distribution records only from Taiwan, China. This species has the largest size within the <italic>minutior</italic> group and can be distinguished from other known species by its pronotum, which in dorsal view is extensively smooth and shining. However, in specimen <ext-link xmlns:xlink="http://www.w3.org/1999/xlink" xlink:href="http://www.antweb.org/specimen/CASENT0281807" ext-link-type="uri" xlink:type="simple">CASENT0281807</ext-link>, the characteristic extensively smooth and shining dorsum is absent, with the dorsum instead exhibiting coarse reticulate sculpture. <xref ref-type="bibr" rid="B71">Seifert (2023a)</xref> examined this specimen by photo evaluation and determined it to belong to <italic><tp:taxon-name><tp:taxon-name-part taxon-name-part-type="genus" reg="Cardiocondyla">C.</tp:taxon-name-part> <tp:taxon-name-part taxon-name-part-type="species" reg="parvinoda">parvinoda</tp:taxon-name-part></tp:taxon-name></italic>. The taxonomic status of specimen <ext-link xmlns:xlink="http://www.w3.org/1999/xlink" xlink:href="http://www.antweb.org/specimen/CASENT0281807" ext-link-type="uri" xlink:type="simple">CASENT0281807</ext-link> remains to be assessed.</p><sec sec-type="The nuda group" id="sec9"><title>The <italic>nuda</italic> group</title></sec></tp:treatment-sec><ref-list><ref id="B71"><mixed-citation xmlns:xlink="http://www.w3.org/1999/xlink" xlink:type="simple">Seifert B (2023a) The ant genus <italic><tp:taxon-name><tp:taxon-name-part taxon-name-part-type="genus">Cardiocondyla</tp:taxon-name-part></tp:taxon-name></italic> (<tp:taxon-name><tp:taxon-name-part taxon-name-part-type="order">Hymenoptera</tp:taxon-name-part></tp:taxon-name>: <tp:taxon-name><tp:taxon-name-part taxon-name-part-type="family">Formicidae</tp:taxon-name-part></tp:taxon-name>): the species groups with Oriental and Australasian origin. Diversity 15(1): 25, 56 pp. <ext-link xlink:href="10.3390/d15010025" ext-link-type="doi" xlink:type="simple">https://doi.org/10.3390/d15010025</ext-link></mixed-citation></ref></ref-list></tp:taxon-treatment>
