# Supplementary material for: Taxonomy of the ant genus Cardiocondyla Emery, 1869 from China, with the description of a new species of the sima group (Hymenoptera, Formicidae)
Source: Zookeys. 2026 Apr 3;1276:171–212. doi: 10.3897/zookeys.1276.183523 (PMC13069389; doi:10.3897/zookeys.1276.183523)
Supplement: XML Treatment for Cardiocondyla kagutsuchi [file zookeys.1276.183523-treatment7.xml]

<!DOCTYPE tp:taxon-treatment
  PUBLIC "-//TaxonX//DTD Taxonomic Treatment Publishing DTD v0 20100105//EN" "tax-treatment-NSO.dtd">
<tp:taxon-treatment xmlns:tp="http://www.plazi.org/taxpub"><tp:treatment-meta><kwd-group><label>Taxon classification</label><kwd>
              <named-content content-type="kingdom">
                <named-content content-type="taxon-name">
                  <named-content content-type="kingdom">Animalia</named-content>
                </named-content>
              </named-content>
            </kwd><kwd>
              <named-content content-type="order">Hymenoptera</named-content>
            </kwd><kwd>
              <named-content content-type="family">Formicidae</named-content>
            </kwd></kwd-group><mixed-citation publication-type="journal"><person-group><name><surname>Huang</surname><given-names>Yi</given-names></name><name><surname>Zhong</surname><given-names>Ying</given-names></name><name><surname>Wu</surname><given-names>Tianqi</given-names></name><name><surname>Huang</surname><given-names>Yuyuan</given-names></name><name><surname>Tian</surname><given-names>Li</given-names></name></person-group><article-title>Taxonomy of the ant genus <italic><tp:taxon-name><tp:taxon-name-part taxon-name-part-type="genus" reg="Cardiocondyla">Cardiocondyla</tp:taxon-name-part></tp:taxon-name></italic> Emery, 1869 from China, with the description of a new species of the <italic>sima</italic> group (<tp:taxon-name><tp:taxon-name-part taxon-name-part-type="order" reg="Hymenoptera">Hymenoptera</tp:taxon-name-part></tp:taxon-name>, <tp:taxon-name><tp:taxon-name-part taxon-name-part-type="family" reg="Formicidae">Formicidae</tp:taxon-name-part></tp:taxon-name>)</article-title><source>Zookeys</source><day>03</day><month>04</month><year>2026</year><volume>1276</volume><fpage>171</fpage><lpage>212</lpage><pub-id pub-id-type="doi">10.3897/zookeys.1276.183523</pub-id></mixed-citation></tp:treatment-meta><tp:nomenclature><tp:taxon-name><object-id xmlns:xlink="http://www.w3.org/1999/xlink" content-type="arpha" xlink:type="simple">0C32E98A-F30A-5614-905C-907725F0429B</object-id>
                		<tp:taxon-name-part taxon-name-part-type="genus" reg="Cardiocondyla">Cardiocondyla</tp:taxon-name-part> <tp:taxon-name-part taxon-name-part-type="species" reg="kagutsuchi">kagutsuchi</tp:taxon-name-part>
                	</tp:taxon-name><tp:taxon-authority>Terayama, 1999</tp:taxon-authority><xref ref-type="fig" rid="F5">Fig. 5</xref><tp:nomenclature-citation-list><tp:nomenclature-citation><tp:taxon-name><tp:taxon-name-part taxon-name-part-type="genus" reg="Cardiocondyla">Cardiocondyla</tp:taxon-name-part> <tp:taxon-name-part taxon-name-part-type="species" reg="kagutsuchi">kagutsuchi</tp:taxon-name-part></tp:taxon-name><comment> Terayama, 1999: 100, figs 1–9 (worker, queen, male and ergatoid male), Japan [images examined].</comment></tp:nomenclature-citation></tp:nomenclature-citation-list></tp:nomenclature><tp:treatment-sec sec-type="Type material examined"><title>Type material examined.</title><p><bold>Japan</bold> • 1 paratype worker, Ishigaki Is., Omoto Mt., 01-vi-1988, K. Yamauchi leg. (<named-content xmlns:xlink="http://www.w3.org/1999/xlink" content-type="dwc:institutional_code" xlink:title="Senckenberg Museum fuer Naturkunde Goerlitz" xlink:href="https://scientific-collections.gbif.org/institution/162d6c65-20ae-49f5-8ad0-d7e9f91939b3" xlink:type="simple">SMNG</named-content>, <ext-link xmlns:xlink="http://www.w3.org/1999/xlink" xlink:href="http://www.antweb.org/specimen.do?name=ANTWEB1041248" ext-link-type="uri" xlink:type="simple">ANTWEB1041248</ext-link>) [images examined].</p></tp:treatment-sec><tp:treatment-sec sec-type="Non-type material examined"><title>Non-type material examined.</title><p><bold>Fiji</bold> • 1 worker, Viti Levu, Lautoka Port, <named-content xmlns:xlink="http://www.w3.org/1999/xlink" content-type="dwc:verbatimCoordinates" xlink:type="simple">17°36'18"S, 177°26'24"E</named-content>, 5 m elev., 15-ii-2007, E.M. Sarnat leg. (<abbrev xmlns:xlink="http://www.w3.org/1999/xlink" xlink:title="Eli M. Sarnat Collection." xlink:type="simple">EMSC</abbrev>, <ext-link xmlns:xlink="http://www.w3.org/1999/xlink" xlink:href="http://www.antweb.org/specimen/CASENT0171071" ext-link-type="uri" xlink:type="simple">CASENT0171071</ext-link>) [images examined]. <bold>Hawaii</bold> • 1 worker, Oahu, Waikane Trail I, <named-content xmlns:xlink="http://www.w3.org/1999/xlink" content-type="dwc:verbatimCoordinates" xlink:type="simple">21°29'51"N, 157°52'20"W</named-content>, 366 m elev., 30-ix-1989 (<named-content xmlns:xlink="http://www.w3.org/1999/xlink" content-type="dwc:institutional_code" xlink:title="Natural History Museum of Los Angeles County" xlink:href="https://scientific-collections.gbif.org/institution/2fc908ba-e775-49e2-bffe-6b9041c3b70f" xlink:type="simple">LACM</named-content>, <ext-link xmlns:xlink="http://www.w3.org/1999/xlink" xlink:href="http://www.antweb.org/specimen/CASENT0103438" ext-link-type="uri" xlink:type="simple">CASENT0103438</ext-link>) [images examined]. • 1 worker, Kaua’i, Koke’e State Park, Nualolo Trail, <named-content xmlns:xlink="http://www.w3.org/1999/xlink" content-type="dwc:verbatimCoordinates" xlink:type="simple">22°12'N, 159°42'W</named-content>, 04-ix-2006, J. Heinze leg. (<named-content xmlns:xlink="http://www.w3.org/1999/xlink" content-type="dwc:institutional_code" xlink:title="California Academy of Sciences" xlink:href="https://scientific-collections.gbif.org/institution/d2a27206-87ab-47ea-b5fc-d2e57054b688" xlink:type="simple">CASC</named-content>, <ext-link xmlns:xlink="http://www.w3.org/1999/xlink" xlink:href="http://www.antweb.org/specimen/CASENT0119698" ext-link-type="uri" xlink:type="simple">CASENT0119698</ext-link>) [images examined]. • 1 worker, Mauna Ulu, Volcanoes National Park, <named-content xmlns:xlink="http://www.w3.org/1999/xlink" content-type="dwc:verbatimCoordinates" xlink:type="simple">19°22'14"N, 155°12'15"W</named-content>, 970 m elev., 01-viii-1981, P.S. Ward leg. (<abbrev xmlns:xlink="http://www.w3.org/1999/xlink" content-type="institution" xlink:title="University of California, Davis. R.M. Bohart Museum of Entomology, Davis, California, U.S.A." xlink:type="simple">UCDC</abbrev>, <ext-link xmlns:xlink="http://www.w3.org/1999/xlink" xlink:href="http://www.antweb.org/specimen/CASENT0914961" ext-link-type="uri" xlink:type="simple">CASENT0914961</ext-link>) [images examined]. <bold>Indonesia</bold> • 1 worker, Nusa Tenggara Timur, Pulau Bajo, Manggarai Barat, <named-content xmlns:xlink="http://www.w3.org/1999/xlink" content-type="dwc:verbatimCoordinates" xlink:type="simple">08°29'19"S, 119°52'06"E</named-content>, 1 m elev., 17-iv-2012, R. Sandidge leg. (<named-content xmlns:xlink="http://www.w3.org/1999/xlink" content-type="dwc:institutional_code" xlink:title="Essig Museum of Entomology" xlink:href="https://scientific-collections.gbif.org/institution/845ef8e6-27bc-4313-bd74-029edf08ad19" xlink:type="simple">EMEC</named-content>, <ext-link xmlns:xlink="http://www.w3.org/1999/xlink" xlink:href="http://www.antweb.org/specimen/CASENT0248778" ext-link-type="uri" xlink:type="simple">CASENT0248778</ext-link>) [images examined]. <bold>Kiribati</bold> • 1 worker, Phoenix Is., Enderbury, 07-v-2000, Okihiro leg. (<named-content xmlns:xlink="http://www.w3.org/1999/xlink" content-type="dwc:institutional_code" xlink:title="American Museum of Natural History" xlink:href="https://scientific-collections.gbif.org/institution/dc02e848-9e1f-4dd0-8078-2eb60620d39b" xlink:type="simple">AMNH</named-content>, <ext-link xmlns:xlink="http://www.w3.org/1999/xlink" xlink:href="http://www.antweb.org/specimen/CASENT0178360" ext-link-type="uri" xlink:type="simple">CASENT0178360</ext-link>) [images examined]. <bold>Palau</bold> • 1 worker, Sonsorol, <named-content xmlns:xlink="http://www.w3.org/1999/xlink" content-type="dwc:verbatimCoordinates" xlink:type="simple">04°19'07"N, 132°18'37"E</named-content>, 30-x-2006, J.E. Czekanski-Moir leg. (<named-content xmlns:xlink="http://www.w3.org/1999/xlink" content-type="dwc:institutional_code" xlink:title="Field Museum of Natural History" xlink:href="https://scientific-collections.gbif.org/institution/e71f36f1-e271-4720-a604-3c5a1418e7aa" xlink:type="simple">FMNH</named-content>, FMNHINS0000065587) [images examined]. <bold>Solomon Isls</bold> • 1 worker, Guadalcanal Is., Austen Mt., Japanese Peace Memorial, <named-content xmlns:xlink="http://www.w3.org/1999/xlink" content-type="dwc:verbatimCoordinates" xlink:type="simple">09°27'18"S, 159°58'48"E</named-content>, 118 m elev., 30-i-2008, E.M. Sarnat leg. (<abbrev xmlns:xlink="http://www.w3.org/1999/xlink" xlink:title="Eli M. Sarnat Collection." xlink:type="simple">EMSC</abbrev>, <ext-link xmlns:xlink="http://www.w3.org/1999/xlink" xlink:href="http://www.antweb.org/specimen/CASENT0219738" ext-link-type="uri" xlink:type="simple">CASENT0219738</ext-link>) [images examined]. <bold>China</bold> • 1 worker, Yunnan Province, Jiangchuan City, <named-content xmlns:xlink="http://www.w3.org/1999/xlink" content-type="dwc:verbatimCoordinates" xlink:type="simple">24°24'54"N, 102°50'17"E</named-content>, 1705 m elev., 31-vii-2023, Yifan Fu leg. (<named-content xmlns:xlink="http://www.w3.org/1999/xlink" content-type="dwc:institutional_code" xlink:title="China Agricultural University" xlink:href="https://scientific-collections.gbif.org/institution/c2e8bcb9-a67c-447f-a612-446f80743833" xlink:type="simple">CAU</named-content>, <named-content xmlns:xlink="http://www.w3.org/1999/xlink" content-type="dwc:institutional_code" xlink:title="China Agricultural University" xlink:href="https://scientific-collections.gbif.org/institution/c2e8bcb9-a67c-447f-a612-446f80743833" xlink:type="simple">CAU</named-content>-ANT-2530-01).</p></tp:treatment-sec><tp:treatment-sec sec-type="Worker description"><title>Worker description.</title><p>Head longer than wide, with weakly concave occipital margin and rounded lateral corners (Fig. <xref ref-type="fig" rid="F5">5B</xref>). Antennae long, scapes reaching the occipital margin (Fig. <xref ref-type="fig" rid="F5">5B</xref>). Frontal lobes narrow (Fig. <xref ref-type="fig" rid="F5">5B</xref>). Anterior clypeal margin flat (Fig. <xref ref-type="fig" rid="F5">5B</xref>). Metanotal groove obvious (Fig. <xref ref-type="fig" rid="F5">5A, C</xref>). Propodeal spines short and dentate (Fig. <xref ref-type="fig" rid="F5">5A, C</xref>). Metapleural gland orifice slit-like (Fig. <xref ref-type="fig" rid="F5">5A</xref>). Petiolar peduncle long and stout. Petiolar node long, quadrate in profile (Fig. <xref ref-type="fig" rid="F5">5D</xref>). Postpetiole compressed, with ventral process weakly developed (Fig. <xref ref-type="fig" rid="F5">5D</xref>).</p><p><bold><italic>Sculpture</italic></bold>. Frontal area centrally striate, surrounded by foveate-striate sculpture, the foveae shallow and often confluent (Fig. <xref ref-type="fig" rid="F5">5B</xref>). Frontal lobes and clypeus striate (Fig. <xref ref-type="fig" rid="F5">5B</xref>). Antennae smooth (Fig. <xref ref-type="fig" rid="F5">5B</xref>). Mesosoma alveolate (Fig. <xref ref-type="fig" rid="F5">5A, C</xref>). Petiole and postpetiole shallow alveolate (Fig. <xref ref-type="fig" rid="F5">5D</xref>). Abdominal segments IV–VII smooth (Fig. <xref ref-type="fig" rid="F5">5A</xref>).</p><p><bold><italic>Pilosity</italic></bold>. Body densely covered with short, appressed pubescence (Fig. <xref ref-type="fig" rid="F5">5A</xref>). Anterior clypeal margin with long, appressed hairs and three long, erect setae (Fig. <xref ref-type="fig" rid="F5">5B</xref>). Antennae bearing fine elongate hairs, and long appressed setae (Fig. <xref ref-type="fig" rid="F5">5E</xref>). Abdominal segments IV–VII with dense, long, appressed pubescence (Fig. <xref ref-type="fig" rid="F5">5A</xref>).</p></tp:treatment-sec><tp:treatment-sec sec-type="Distribution"><title>Distribution.</title><p>Yunnan (<xref ref-type="bibr" rid="B70">Seifert 2003</xref>), Taiwan (<xref ref-type="bibr" rid="B81">Terayama 2009</xref>).</p></tp:treatment-sec><tp:treatment-sec sec-type="Remarks"><title>Remarks.</title><p>The species <italic><tp:taxon-name><tp:taxon-name-part taxon-name-part-type="genus" reg="Cardiocondyla">Cardiocondyla</tp:taxon-name-part> <tp:taxon-name-part taxon-name-part-type="species" reg="kagutsuchi">kagutsuchi</tp:taxon-name-part></tp:taxon-name></italic> was described by <xref ref-type="bibr" rid="B80">Terayama (1999)</xref> and was subsequently redescribed by <xref ref-type="bibr" rid="B70">Seifert (2003)</xref>. The documented distribution records for this species include Yunnan Province (<xref ref-type="bibr" rid="B70">Seifert 2003</xref>) and Taiwan Province (<xref ref-type="bibr" rid="B81">Terayama 2009</xref>). This species can also be distinguished from <italic><tp:taxon-name><tp:taxon-name-part taxon-name-part-type="genus" reg="Cardiocondyla">C.</tp:taxon-name-part> <tp:taxon-name-part taxon-name-part-type="species" reg="itsukii">itsukii</tp:taxon-name-part></tp:taxon-name></italic> by its longer head. <italic><tp:taxon-name><tp:taxon-name-part taxon-name-part-type="genus" reg="Cardiocondyla">Cardiocondyla</tp:taxon-name-part> <tp:taxon-name-part taxon-name-part-type="species" reg="itsukii">itsukii</tp:taxon-name-part></tp:taxon-name></italic> exhibits an extreme degree of morphological similarity to <italic><tp:taxon-name><tp:taxon-name-part taxon-name-part-type="genus" reg="Cardiocondyla">C.</tp:taxon-name-part> <tp:taxon-name-part taxon-name-part-type="species" reg="strigifrons">strigifrons</tp:taxon-name-part></tp:taxon-name></italic> Viehmeyer, 1922. The two species are nearly indistinguishable based on any single morphological character. Consequently, reliable species separation requires multivariate statistical analysis incorporating nearly the entire set of Numeric Morphology Based Alpha-Taxonomy (<abbrev xmlns:xlink="http://www.w3.org/1999/xlink" xlink:title="Numeric Morphology Based Alpha-Taxonomy" xlink:type="simple">NUMOBAT</abbrev>) characters (<xref ref-type="bibr" rid="B74">Seifert et al. 2017</xref>), while studies covering the distribution of this species in China often reference only prior distribution records and basic morphological examinations. Therefore, the distribution records of <italic><tp:taxon-name><tp:taxon-name-part taxon-name-part-type="genus" reg="Cardiocondyla">C.</tp:taxon-name-part> <tp:taxon-name-part taxon-name-part-type="species" reg="itsukii">itsukii</tp:taxon-name-part></tp:taxon-name></italic> within China require further verification.</p></tp:treatment-sec><tp:treatment-sec><!--Section generated to contain objects referenced in tp:taxon-treatment.--><fig id="F5" position="float" orientation="portrait"><object-id xmlns:xlink="http://www.w3.org/1999/xlink" content-type="doi" xlink:type="simple">10.3897/zookeys.1276.183523.figure5</object-id><object-id xmlns:xlink="http://www.w3.org/1999/xlink" content-type="arpha" xlink:type="simple">34A81EE2-A3AD-596D-85E4-3DD784207A66</object-id><label>Figure 5.</label><caption><p>Scanning electron micrographs of <italic><tp:taxon-name><tp:taxon-name-part taxon-name-part-type="genus" reg="Cardiocondyla">Cardiocondyla</tp:taxon-name-part> <tp:taxon-name-part taxon-name-part-type="species" reg="kagutsuchi">kagutsuchi</tp:taxon-name-part></tp:taxon-name></italic> (worker) (<named-content xmlns:xlink="http://www.w3.org/1999/xlink" content-type="dwc:institutional_code" xlink:title="China Agricultural University" xlink:href="https://scientific-collections.gbif.org/institution/c2e8bcb9-a67c-447f-a612-446f80743833" xlink:type="simple">CAU</named-content>, <named-content xmlns:xlink="http://www.w3.org/1999/xlink" content-type="dwc:institutional_code" xlink:title="China Agricultural University" xlink:href="https://scientific-collections.gbif.org/institution/c2e8bcb9-a67c-447f-a612-446f80743833" xlink:type="simple">CAU</named-content>-ANT-2530-01, imaged destructively). <bold>A</bold>. Body, lateral view; <bold>B</bold>. Head, full-face view; <bold>C</bold>. Propodeum, lateral view; <bold>D</bold>. Petiole, lateral view; <bold>E</bold>. Apical antennomere.</p></caption><graphic xmlns:xlink="http://www.w3.org/1999/xlink" xlink:href="zookeys-1276-171_article-183523__-g005.jpg" id="oo_1583174.jpg" position="float" orientation="portrait" xlink:type="simple"><uri content-type="original_file" xlink:type="simple">https://binary.pensoft.net/fig/1583174</uri></graphic></fig></tp:treatment-sec><ref-list><ref id="B70"><mixed-citation xmlns:xlink="http://www.w3.org/1999/xlink" xlink:type="simple">Seifert B (2003) The ant genus <italic><tp:taxon-name><tp:taxon-name-part taxon-name-part-type="genus">Cardiocondyla</tp:taxon-name-part></tp:taxon-name></italic> (<tp:taxon-name><tp:taxon-name-part taxon-name-part-type="class">Insecta</tp:taxon-name-part></tp:taxon-name>: <tp:taxon-name><tp:taxon-name-part taxon-name-part-type="order">Hymenoptera</tp:taxon-name-part></tp:taxon-name>: <tp:taxon-name><tp:taxon-name-part taxon-name-part-type="family">Formicidae</tp:taxon-name-part></tp:taxon-name>) – a taxonomic revision of the <italic><tp:taxon-name><tp:taxon-name-part taxon-name-part-type="genus">C.</tp:taxon-name-part> <tp:taxon-name-part taxon-name-part-type="species">elegans</tp:taxon-name-part></tp:taxon-name></italic>, <italic><tp:taxon-name><tp:taxon-name-part taxon-name-part-type="genus">C.</tp:taxon-name-part> <tp:taxon-name-part taxon-name-part-type="species">bulgarica</tp:taxon-name-part></tp:taxon-name></italic>, <italic><tp:taxon-name><tp:taxon-name-part taxon-name-part-type="genus">C.</tp:taxon-name-part> <tp:taxon-name-part taxon-name-part-type="species">batesii</tp:taxon-name-part></tp:taxon-name></italic>, <italic><tp:taxon-name><tp:taxon-name-part taxon-name-part-type="genus">C.</tp:taxon-name-part> <tp:taxon-name-part taxon-name-part-type="species">nuda</tp:taxon-name-part></tp:taxon-name></italic>, <italic><tp:taxon-name><tp:taxon-name-part taxon-name-part-type="genus">C.</tp:taxon-name-part> <tp:taxon-name-part taxon-name-part-type="species">shuckardi</tp:taxon-name-part></tp:taxon-name></italic>, <italic><tp:taxon-name><tp:taxon-name-part taxon-name-part-type="genus">C.</tp:taxon-name-part> <tp:taxon-name-part taxon-name-part-type="species">stambuloffii</tp:taxon-name-part></tp:taxon-name></italic>, <italic><tp:taxon-name><tp:taxon-name-part taxon-name-part-type="genus">C.</tp:taxon-name-part> <tp:taxon-name-part taxon-name-part-type="species">wroughtonii</tp:taxon-name-part></tp:taxon-name></italic>, <italic><tp:taxon-name><tp:taxon-name-part taxon-name-part-type="genus">C.</tp:taxon-name-part> <tp:taxon-name-part taxon-name-part-type="species">emeryi</tp:taxon-name-part></tp:taxon-name></italic>, and <italic><tp:taxon-name><tp:taxon-name-part taxon-name-part-type="genus">C.</tp:taxon-name-part> <tp:taxon-name-part taxon-name-part-type="species">minutior</tp:taxon-name-part></tp:taxon-name></italic> species groups. Annalen des Naturhistorischen Museums in Wien B, Botanik, Zoologie 104: 203–338. <ext-link xlink:href="https://www.jstor.org/stable/41767253" ext-link-type="uri" xlink:type="simple">https://www.jstor.org/stable/41767253</ext-link></mixed-citation></ref><ref id="B81"><mixed-citation xmlns:xlink="http://www.w3.org/1999/xlink" xlink:type="simple">Terayama M (2009) A synopsis of the family <tp:taxon-name><tp:taxon-name-part taxon-name-part-type="family">Formicidae</tp:taxon-name-part></tp:taxon-name> of Taiwan (<tp:taxon-name><tp:taxon-name-part taxon-name-part-type="class">Insecta</tp:taxon-name-part></tp:taxon-name>: <tp:taxon-name><tp:taxon-name-part taxon-name-part-type="order">Hymenoptera</tp:taxon-name-part></tp:taxon-name>). Research Bulletin of Kanto Gakuen University, Liberal Arts 17, 81 pp.</mixed-citation></ref><ref id="B80"><mixed-citation xmlns:xlink="http://www.w3.org/1999/xlink" xlink:type="simple">Terayama M (1999) Taxonomic studies of the Japanese <tp:taxon-name><tp:taxon-name-part taxon-name-part-type="family">Formicidae</tp:taxon-name-part></tp:taxon-name>, Part 6. Genus <italic><tp:taxon-name><tp:taxon-name-part taxon-name-part-type="genus">Cardiocondyla</tp:taxon-name-part></tp:taxon-name></italic> Emery. Memoirs of the Myrmecological Society of Japan 1: 99–107. <ext-link xlink:href="https://antcat.org/documents/4069/21082.pdf" ext-link-type="uri" xlink:type="simple">https://antcat.org/documents/4069/21082.pdf</ext-link></mixed-citation></ref><ref id="B74"><mixed-citation xmlns:xlink="http://www.w3.org/1999/xlink" xlink:type="simple">Seifert B, Okita I, Heinze J (2017) A taxonomic revision of the <italic><tp:taxon-name><tp:taxon-name-part taxon-name-part-type="genus">Cardiocondyla</tp:taxon-name-part> <tp:taxon-name-part taxon-name-part-type="species">nuda</tp:taxon-name-part></tp:taxon-name></italic> group (<tp:taxon-name><tp:taxon-name-part taxon-name-part-type="order">Hymenoptera</tp:taxon-name-part></tp:taxon-name>: <tp:taxon-name><tp:taxon-name-part taxon-name-part-type="family">Formicidae</tp:taxon-name-part></tp:taxon-name>). Zootaxa 4290(2): 324–356. <ext-link xlink:href="10.11646/zootaxa.4290.2.4" ext-link-type="doi" xlink:type="simple">https://doi.org/10.11646/zootaxa.4290.2.4</ext-link></mixed-citation></ref></ref-list></tp:taxon-treatment>
