# Supplementary material for: Taxonomy of the ant genus Cardiocondyla Emery, 1869 from China, with the description of a new species of the sima group (Hymenoptera, Formicidae)
Source: Zookeys. 2026 Apr 3;1276:171–212. doi: 10.3897/zookeys.1276.183523 (PMC13069389; doi:10.3897/zookeys.1276.183523)
Supplement: XML Treatment for Cardiocondyla nuda [file zookeys.1276.183523-treatment8.xml]

<!DOCTYPE tp:taxon-treatment
  PUBLIC "-//TaxonX//DTD Taxonomic Treatment Publishing DTD v0 20100105//EN" "tax-treatment-NSO.dtd">
<tp:taxon-treatment xmlns:tp="http://www.plazi.org/taxpub"><tp:treatment-meta><kwd-group><label>Taxon classification</label><kwd>
              <named-content content-type="kingdom">
                <named-content content-type="taxon-name">
                  <named-content content-type="kingdom">Animalia</named-content>
                </named-content>
              </named-content>
            </kwd><kwd>
              <named-content content-type="order">Hymenoptera</named-content>
            </kwd><kwd>
              <named-content content-type="family">Formicidae</named-content>
            </kwd></kwd-group><mixed-citation publication-type="journal"><person-group><name><surname>Huang</surname><given-names>Yi</given-names></name><name><surname>Zhong</surname><given-names>Ying</given-names></name><name><surname>Wu</surname><given-names>Tianqi</given-names></name><name><surname>Huang</surname><given-names>Yuyuan</given-names></name><name><surname>Tian</surname><given-names>Li</given-names></name></person-group><article-title>Taxonomy of the ant genus <italic><tp:taxon-name><tp:taxon-name-part taxon-name-part-type="genus" reg="Cardiocondyla">Cardiocondyla</tp:taxon-name-part></tp:taxon-name></italic> Emery, 1869 from China, with the description of a new species of the <italic>sima</italic> group (<tp:taxon-name><tp:taxon-name-part taxon-name-part-type="order" reg="Hymenoptera">Hymenoptera</tp:taxon-name-part></tp:taxon-name>, <tp:taxon-name><tp:taxon-name-part taxon-name-part-type="family" reg="Formicidae">Formicidae</tp:taxon-name-part></tp:taxon-name>)</article-title><source>Zookeys</source><day>03</day><month>04</month><year>2026</year><volume>1276</volume><fpage>171</fpage><lpage>212</lpage><pub-id pub-id-type="doi">10.3897/zookeys.1276.183523</pub-id></mixed-citation></tp:treatment-meta><tp:nomenclature><tp:taxon-name><object-id xmlns:xlink="http://www.w3.org/1999/xlink" content-type="arpha" xlink:type="simple">7EFE60B6-26D1-52F5-A353-337768FC4C51</object-id>
                		<tp:taxon-name-part taxon-name-part-type="genus" reg="Cardiocondyla">Cardiocondyla</tp:taxon-name-part> <tp:taxon-name-part taxon-name-part-type="species" reg="nuda">nuda</tp:taxon-name-part>
                	</tp:taxon-name><tp:taxon-authority>(Mayr, 1866)</tp:taxon-authority><xref ref-type="fig" rid="F6">Fig. 6</xref><tp:nomenclature-citation-list><tp:nomenclature-citation><tp:taxon-name><tp:taxon-name-part taxon-name-part-type="genus" reg="Leptothorax">Leptothorax</tp:taxon-name-part> <tp:taxon-name-part taxon-name-part-type="species" reg="nudus">nudus</tp:taxon-name-part></tp:taxon-name><comment> Mayr, 1866: 508 (worker), FIJI [images examined]. Queen and ergatoid male described: <xref ref-type="bibr" rid="B18">Emery 1897</xref>: 588. Combined in <tp:taxon-name><tp:taxon-name-part taxon-name-part-type="genus" reg="Cardiocondyla">Cardiocondyla</tp:taxon-name-part></tp:taxon-name>: <xref ref-type="bibr" rid="B22">Forel 1881</xref>: 6.</comment></tp:nomenclature-citation></tp:nomenclature-citation-list></tp:nomenclature><tp:treatment-sec sec-type="Type material examined"><title>Type material examined.</title><p><bold>Fiji</bold> • 1 lectotype worker, Ovalau, <named-content xmlns:xlink="http://www.w3.org/1999/xlink" content-type="dwc:verbatimCoordinates" xlink:type="simple">17°37'S, 178°10'E</named-content>, Godeffroy leg. (<named-content xmlns:xlink="http://www.w3.org/1999/xlink" content-type="dwc:institutional_code" xlink:title="Naturhistorisches Museum Wien" xlink:href="https://scientific-collections.gbif.org/institution/37a95137-fb12-4e75-b35c-ffc6e5af94f9" xlink:type="simple">NHMW</named-content>, <ext-link xmlns:xlink="http://www.w3.org/1999/xlink" xlink:href="http://www.antweb.org/specimen/CASENT0919732" ext-link-type="uri" xlink:type="simple">CASENT0919732</ext-link>) [images examined]. <bold>Locality Unkno wn</bold> • 1 syntype worker, labelled: “<italic>nuda</italic> G. Mayr, Type.”, “Collect. G. Mayr”, “Brit. Mus. 1922–501.”, and “BMNH(E)1014959" (BMNH, <ext-link xmlns:xlink="http://www.w3.org/1999/xlink" xlink:href="http://www.antweb.org/specimen/CASENT0901758" ext-link-type="uri" xlink:type="simple">CASENT0901758</ext-link>) [images examined].</p><fig id="F6" position="float" orientation="portrait"><object-id xmlns:xlink="http://www.w3.org/1999/xlink" content-type="doi" xlink:type="simple">10.3897/zookeys.1276.183523.figure6</object-id><object-id xmlns:xlink="http://www.w3.org/1999/xlink" content-type="arpha" xlink:type="simple">32967465-61E8-5BCA-B057-1876F5FA22FF</object-id><label>Figure 6.</label><caption><p>Scanning electron micrographs of <italic><tp:taxon-name><tp:taxon-name-part taxon-name-part-type="genus" reg="Cardiocondyla">Cardiocondyla</tp:taxon-name-part> <tp:taxon-name-part taxon-name-part-type="species" reg="nuda">nuda</tp:taxon-name-part></tp:taxon-name></italic> (worker) (<named-content xmlns:xlink="http://www.w3.org/1999/xlink" content-type="dwc:institutional_code" xlink:title="China Agricultural University" xlink:href="https://scientific-collections.gbif.org/institution/c2e8bcb9-a67c-447f-a612-446f80743833" xlink:type="simple">CAU</named-content>, <named-content xmlns:xlink="http://www.w3.org/1999/xlink" content-type="dwc:institutional_code" xlink:title="China Agricultural University" xlink:href="https://scientific-collections.gbif.org/institution/c2e8bcb9-a67c-447f-a612-446f80743833" xlink:type="simple">CAU</named-content>-ANT-2540-01, imaged destructively). <bold>A</bold>. Body, lateral view; <bold>B</bold>. Head, full-face view; <bold>C</bold>. Propodeum, lateral view; <bold>D</bold>. Petiole, lateral view; <bold>E</bold>. Apical antennomere.</p></caption><graphic xmlns:xlink="http://www.w3.org/1999/xlink" xlink:href="zookeys-1276-171_article-183523__-g006.jpg" id="oo_1583175.jpg" position="float" orientation="portrait" xlink:type="simple"><uri content-type="original_file" xlink:type="simple">https://binary.pensoft.net/fig/1583175</uri></graphic></fig></tp:treatment-sec><tp:treatment-sec sec-type="Non-type material examined"><title>Non-type material examined.</title><p><bold>Fiji</bold> • 1 worker, Rewa, Viti Levu, at Sauniwaqa, near Nuku Village, <named-content xmlns:xlink="http://www.w3.org/1999/xlink" content-type="dwc:verbatimCoordinates" xlink:type="simple">18°06'06"S, 178°01'08"E</named-content>, 50 m elev., 10-ii-2007, E.M. Sarnat leg. (<abbrev xmlns:xlink="http://www.w3.org/1999/xlink" xlink:title="Eli M. Sarnat Collection." xlink:type="simple">EMSC</abbrev>, <ext-link xmlns:xlink="http://www.w3.org/1999/xlink" xlink:href="http://www.antweb.org/specimen/CASENT0181806" ext-link-type="uri" xlink:type="simple">CASENT0181806</ext-link>), {latitude/longitude not within Rewa, see AntWeb} [images examined]. <bold>Micronesia</bold> • 1 worker, Pohnpei, Sokehs Ridge, 200 m elev., 30-vii-1994, Ron Clouse leg. (<named-content xmlns:xlink="http://www.w3.org/1999/xlink" content-type="dwc:institutional_code" xlink:title="American Museum of Natural History" xlink:href="https://scientific-collections.gbif.org/institution/dc02e848-9e1f-4dd0-8078-2eb60620d39b" xlink:type="simple">AMNH</named-content>, <ext-link xmlns:xlink="http://www.w3.org/1999/xlink" xlink:href="http://www.antweb.org/specimen/CASENT0178361" ext-link-type="uri" xlink:type="simple">CASENT0178361</ext-link>) [images examined]. <bold>Palau</bold> • 1 worker, Sonsorol Is., <named-content xmlns:xlink="http://www.w3.org/1999/xlink" content-type="dwc:verbatimCoordinates" xlink:type="simple">05°19'36"N, 132°13'23"E</named-content>, 29-x-2006, J.E. Czekanski-Moir leg. (<named-content xmlns:xlink="http://www.w3.org/1999/xlink" content-type="dwc:institutional_code" xlink:title="Field Museum of Natural History" xlink:href="https://scientific-collections.gbif.org/institution/e71f36f1-e271-4720-a604-3c5a1418e7aa" xlink:type="simple">FMNH</named-content>, FMNHINS0000051550), {latitude/longitude not within Sonsorol Is., see AntWeb} [images examined]. <bold>China</bold> • 1 worker, Yunnan Province, Jiangchuan City, <named-content xmlns:xlink="http://www.w3.org/1999/xlink" content-type="dwc:verbatimCoordinates" xlink:type="simple">24°24'54"N, 102°50'17"E</named-content>, 1705 m elev., 31-vii-2023, Yifan Fu leg. (<named-content xmlns:xlink="http://www.w3.org/1999/xlink" content-type="dwc:institutional_code" xlink:title="China Agricultural University" xlink:href="https://scientific-collections.gbif.org/institution/c2e8bcb9-a67c-447f-a612-446f80743833" xlink:type="simple">CAU</named-content>, <named-content xmlns:xlink="http://www.w3.org/1999/xlink" content-type="dwc:institutional_code" xlink:title="China Agricultural University" xlink:href="https://scientific-collections.gbif.org/institution/c2e8bcb9-a67c-447f-a612-446f80743833" xlink:type="simple">CAU</named-content>-ANT-2540-01).</p></tp:treatment-sec><tp:treatment-sec sec-type="Worker description"><title>Worker description.</title><p>Head longer than wide, with concave occipital margin and rounded lateral corners (Fig. <xref ref-type="fig" rid="F6">6B</xref>). Antennae short; scapes surpassing the midlength of the head but not reaching the occipital margin (Fig. <xref ref-type="fig" rid="F6">6B</xref>). Frontal lobes narrow (Fig. <xref ref-type="fig" rid="F6">6B</xref>). Anterior clypeal margin weakly emarginate (Fig. <xref ref-type="fig" rid="F6">6B</xref>). Masticatory margin of mandible with five teeth. Dorsal outline of mesosoma flat (Fig. <xref ref-type="fig" rid="F6">6A</xref>). Metanotal groove weak (Fig. <xref ref-type="fig" rid="F6">6A, C</xref>). Propodeal spines short (Fig. <xref ref-type="fig" rid="F6">6C</xref>). Metapleural gland orifice slit-like (Fig. <xref ref-type="fig" rid="F6">6A</xref>). Petiolar peduncle short and stout. Petiolar node short (Fig. <xref ref-type="fig" rid="F6">6D</xref>). Postpetiole compressed, with ventral process weakly developed (Fig. <xref ref-type="fig" rid="F6">6D</xref>).</p><p><bold><italic>Sculpture</italic></bold>. Frontal area centrally striate, surrounded by foveate-striate sculpture, the foveae shallow and often confluent (Fig. <xref ref-type="fig" rid="F6">6B</xref>). Frontal lobes and clypeus striate (Fig. <xref ref-type="fig" rid="F6">6B</xref>). Antennae smooth (Fig. <xref ref-type="fig" rid="F6">6B</xref>). Mesosoma alveolate (Fig. <xref ref-type="fig" rid="F6">6A, C</xref>). Petiole and postpetiole alveolate (Fig. <xref ref-type="fig" rid="F6">6D</xref>). Abdominal segments IV–VII smooth (Fig. <xref ref-type="fig" rid="F6">6A</xref>).</p><p><bold><italic>Pilosity</italic></bold>. Body densely covered with short, appressed pubescence (Fig. <xref ref-type="fig" rid="F6">6A</xref>). Anterior clypeal margin with long, appressed hairs and three long, erect setae (Fig. <xref ref-type="fig" rid="F6">6B</xref>). Antennae bearing fine elongate hairs, and long flattened setae (Fig. <xref ref-type="fig" rid="F6">6E</xref>). Abdominal segments IV–VII with dense, long, appressed pubescence (Fig. <xref ref-type="fig" rid="F6">6A</xref>).</p></tp:treatment-sec><tp:treatment-sec sec-type="Distribution"><title>Distribution.</title><p>Xizang (<xref ref-type="bibr" rid="B39">Huang and Zhou 2006</xref>), Qinghai (<xref ref-type="bibr" rid="B62">Tie and Xu 2004</xref>), Sichuan (<xref ref-type="bibr" rid="B95">Zhang and Zheng 2002</xref>), Yunnan (<xref ref-type="bibr" rid="B48">Li et al. 2007</xref>), Ningxia (<xref ref-type="bibr" rid="B94">Xin et al. 2011</xref>), Gansu (<xref ref-type="bibr" rid="B62">Tie and Xu 2004</xref>), Guangxi (<xref ref-type="bibr" rid="B97">Zhou 2001</xref>), Guangdong (<xref ref-type="bibr" rid="B85">Wang et al. 2012</xref>), Hunan (<xref ref-type="bibr" rid="B39">Huang and Zhou 2006</xref>), Hubei (<xref ref-type="bibr" rid="B97">Zhou 2001</xref>), Henan (<xref ref-type="bibr" rid="B86">Wang 2008</xref>), Shandong (<xref ref-type="bibr" rid="B39">Huang and Zhou 2006</xref>), Hainan (<xref ref-type="bibr" rid="B33">Guénard and Dunn 2012</xref>), Taiwan (<xref ref-type="bibr" rid="B83">Tsai et al. 2009</xref>), Fujian (<xref ref-type="bibr" rid="B39">Huang and Zhou 2006</xref>), Zhejiang (<xref ref-type="bibr" rid="B78">Tang et al. 1985</xref>).</p></tp:treatment-sec><tp:treatment-sec sec-type="Remarks"><title>Remarks.</title><p>The species <italic><tp:taxon-name><tp:taxon-name-part taxon-name-part-type="genus" reg="Cardiocondyla">Cardiocondyla</tp:taxon-name-part> <tp:taxon-name-part taxon-name-part-type="species" reg="nuda">nuda</tp:taxon-name-part></tp:taxon-name></italic> was described by <xref ref-type="bibr" rid="B52">Mayr (1866)</xref>, and a lectotype was designated by <xref ref-type="bibr" rid="B74">Seifert et al. (2017)</xref>. This species has documented distribution records from sixteen provinces in China. However, the species in the <italic>nuda</italic> group are extremely difficult to distinguish morphologically, these distribution records should be advised for re-examination. The petiolar peduncle of the species is shorter than the node (Fig. <xref ref-type="fig" rid="F6">6D</xref>) and it is significantly shorter than other species in the <italic>nuda</italic> group of China (not in FMNHINS0000051550, it is probably <italic><tp:taxon-name><tp:taxon-name-part taxon-name-part-type="genus" reg="Cardiocondyla">C.</tp:taxon-name-part> <tp:taxon-name-part taxon-name-part-type="species" reg="kagutsuchi">kagutsuchi</tp:taxon-name-part></tp:taxon-name></italic>).</p><sec sec-type="The sima group, new record to China" id="sec10"><title>The <italic>sima</italic> group, new record to China</title></sec></tp:treatment-sec><ref-list><ref id="B18"><mixed-citation xmlns:xlink="http://www.w3.org/1999/xlink" xlink:type="simple">Emery C (1897) Formicidarum species novae vel minus cognitae in collectione Musaei Nationalis Hungarici quas in Nova-Guinea, colonia germanica, collegit L. Biró. Természetrajzi Füzetek 20: 571–599. <ext-link xlink:href="https://antcat.org/documents/1127/11706.pdf" ext-link-type="uri" xlink:type="simple">https://antcat.org/documents/1127/11706.pdf</ext-link></mixed-citation></ref><ref id="B22"><mixed-citation xmlns:xlink="http://www.w3.org/1999/xlink" xlink:type="simple">Forel A (1881) Die Ameisen der Antille St. Thomas. Mitteilungen der Münchener Entomologischen Verein 5: 1–16. <ext-link xlink:href="https://antcat.org/documents/1305/3915.pdf" ext-link-type="uri" xlink:type="simple">https://antcat.org/documents/1305/3915.pdf</ext-link></mixed-citation></ref><ref id="B39"><mixed-citation xmlns:xlink="http://www.w3.org/1999/xlink" xlink:type="simple">Huang J, Zhou S (2006) A checklist of family <tp:taxon-name><tp:taxon-name-part taxon-name-part-type="family">Formicidae</tp:taxon-name-part></tp:taxon-name> of China-<tp:taxon-name><tp:taxon-name-part taxon-name-part-type="subfamily">Myrmicinae</tp:taxon-name-part></tp:taxon-name> (Part I)(<tp:taxon-name><tp:taxon-name-part taxon-name-part-type="class">Insecta</tp:taxon-name-part></tp:taxon-name>: <tp:taxon-name><tp:taxon-name-part taxon-name-part-type="order">Hymenoptera</tp:taxon-name-part></tp:taxon-name>). Journal-Guangxi Normal University Natural Science Edition 24(3), 87 pp.</mixed-citation></ref><ref id="B62"><mixed-citation xmlns:xlink="http://www.w3.org/1999/xlink" xlink:type="simple">Tie R, Xu S (2004) Variety and distribution of ants in northwest China. Journal of Ningxia Agricultural College 25(3): 4–9.</mixed-citation></ref><ref id="B95"><mixed-citation xmlns:xlink="http://www.w3.org/1999/xlink" xlink:type="simple">Zhang W, Zheng Z (2002) Studies of ant (<tp:taxon-name><tp:taxon-name-part taxon-name-part-type="order">Hymenoptera</tp:taxon-name-part></tp:taxon-name>: <tp:taxon-name><tp:taxon-name-part taxon-name-part-type="family">Formicidae</tp:taxon-name-part></tp:taxon-name>) fauna in Sichuan Province. Entomotaxonomia 24(3): 216–222.</mixed-citation></ref><ref id="B48"><mixed-citation xmlns:xlink="http://www.w3.org/1999/xlink" xlink:type="simple">Li Q, Chen Y, Guo X, Duan Y, Chen Y, Xu Z (2007) Diversity of ants on the ground in different habitats in Yuanmou arid-hot valley, Yunnan. Journal-Fujian College Of Forestry 27(3), 272 pp.</mixed-citation></ref><ref id="B94"><mixed-citation xmlns:xlink="http://www.w3.org/1999/xlink" xlink:type="simple">Xin M, Ma Y, He D (2011) Fauna composition of <tp:taxon-name><tp:taxon-name-part taxon-name-part-type="family">Formicidae</tp:taxon-name-part></tp:taxon-name> in Ningxia. Journal of Ningxia University (Natural Science Edition) 32(4): 403–412.</mixed-citation></ref><ref id="B97"><mixed-citation xmlns:xlink="http://www.w3.org/1999/xlink" xlink:type="simple">Zhou S (2001) Ants of Guangxi. Guangxi Normal University Press, Guilin, China, 255 pp. [In Chinese]</mixed-citation></ref><ref id="B85"><mixed-citation xmlns:xlink="http://www.w3.org/1999/xlink" xlink:type="simple">Wang W, Zhang S, Xu Z (2012) A faunistic and taxonomic study of ants (<tp:taxon-name><tp:taxon-name-part taxon-name-part-type="order">Hymenoptera</tp:taxon-name-part></tp:taxon-name>: <tp:taxon-name><tp:taxon-name-part taxon-name-part-type="family">Formicidae</tp:taxon-name-part></tp:taxon-name>) in Shenzhen Municipality. Journal of Southwest Forestry University 32(1): 64–73. <ext-link xlink:href="10.3969/j.issn.2095-1914.2012.01.014" ext-link-type="doi" xlink:type="simple">https://doi.org/10.3969/j.issn.2095-1914.2012.01.014</ext-link></mixed-citation></ref><ref id="B86"><mixed-citation xmlns:xlink="http://www.w3.org/1999/xlink" xlink:type="simple">Wang Y (2008) Survey on species diversity, ants in Zoukou Region, Henan. Chinese Bulletin of Entomology 45(1): 145–149.</mixed-citation></ref><ref id="B33"><mixed-citation xmlns:xlink="http://www.w3.org/1999/xlink" xlink:type="simple">Guénard B, Dunn RR (2012) A checklist of the ants of China. Zootaxa 3558(1): 1–77. <ext-link xlink:href="10.11646/zootaxa.3558.1.1" ext-link-type="doi" xlink:type="simple">https://doi.org/10.11646/zootaxa.3558.1.1</ext-link></mixed-citation></ref><ref id="B83"><mixed-citation xmlns:xlink="http://www.w3.org/1999/xlink" xlink:type="simple">Tsai YH, Yang CC, Lin CC, Shih CJ (2009) The impact of the red imported fire ant, <italic><tp:taxon-name><tp:taxon-name-part taxon-name-part-type="genus">Solenopsis</tp:taxon-name-part> <tp:taxon-name-part taxon-name-part-type="species">invicta</tp:taxon-name-part></tp:taxon-name></italic>, and bait treatment on the diversity of native ants—a case study at National Taipei University, Sanshia campus. Formosan Entomologist 29: 263–277. <ext-link xlink:href="10.6661/TESFE.2009022" ext-link-type="doi" xlink:type="simple">https://doi.org/10.6661/TESFE.2009022</ext-link></mixed-citation></ref><ref id="B78"><mixed-citation xmlns:xlink="http://www.w3.org/1999/xlink" xlink:type="simple">Tang J, Li S, Huang E, Zhang B (1985) Notes on ants from Zhoushan islands, Zhejiang (<tp:taxon-name><tp:taxon-name-part taxon-name-part-type="order">Hymenoptera</tp:taxon-name-part></tp:taxon-name>, <tp:taxon-name><tp:taxon-name-part taxon-name-part-type="family">Formicidae</tp:taxon-name-part></tp:taxon-name>). Acta Agriculturae Universitatis Chekianensis 11: 307–318.</mixed-citation></ref><ref id="B52"><mixed-citation xmlns:xlink="http://www.w3.org/1999/xlink" xlink:type="simple">Mayr G (1866) Myrmecologische Beiträge. Sitzungsberichte der Kaiserlichen Akademie der Wissenschaften in Wien Mathematisch-Naturwissenschaftliche Classe Abteilung I 53: 484–517. <ext-link xlink:href="10.5281/zenodo.25846" ext-link-type="doi" xlink:type="simple">https://doi.org/10.5281/zenodo.25846</ext-link></mixed-citation></ref><ref id="B74"><mixed-citation xmlns:xlink="http://www.w3.org/1999/xlink" xlink:type="simple">Seifert B, Okita I, Heinze J (2017) A taxonomic revision of the <italic><tp:taxon-name><tp:taxon-name-part taxon-name-part-type="genus">Cardiocondyla</tp:taxon-name-part> <tp:taxon-name-part taxon-name-part-type="species">nuda</tp:taxon-name-part></tp:taxon-name></italic> group (<tp:taxon-name><tp:taxon-name-part taxon-name-part-type="order">Hymenoptera</tp:taxon-name-part></tp:taxon-name>: <tp:taxon-name><tp:taxon-name-part taxon-name-part-type="family">Formicidae</tp:taxon-name-part></tp:taxon-name>). Zootaxa 4290(2): 324–356. <ext-link xlink:href="10.11646/zootaxa.4290.2.4" ext-link-type="doi" xlink:type="simple">https://doi.org/10.11646/zootaxa.4290.2.4</ext-link></mixed-citation></ref></ref-list></tp:taxon-treatment>
