# Supplementary material for: Taxonomy of the ant genus Cardiocondyla Emery, 1869 from China, with the description of a new species of the sima group (Hymenoptera, Formicidae)
Source: Zookeys. 2026 Apr 3;1276:171–212. doi: 10.3897/zookeys.1276.183523 (PMC13069389; doi:10.3897/zookeys.1276.183523)
Supplement: XML Treatment for Cardiocondyla zhoui [file zookeys.1276.183523-treatment9.xml]

<!DOCTYPE tp:taxon-treatment
  PUBLIC "-//TaxonX//DTD Taxonomic Treatment Publishing DTD v0 20100105//EN" "tax-treatment-NSO.dtd">
<tp:taxon-treatment xmlns:tp="http://www.plazi.org/taxpub"><tp:treatment-meta><kwd-group><label>Taxon classification</label><kwd>
              <named-content content-type="kingdom">
                <named-content content-type="taxon-name">
                  <named-content content-type="kingdom">Animalia</named-content>
                </named-content>
              </named-content>
            </kwd><kwd>
              <named-content content-type="order">Hymenoptera</named-content>
            </kwd><kwd>
              <named-content content-type="family">Formicidae</named-content>
            </kwd></kwd-group><mixed-citation publication-type="journal"><person-group><name><surname>Huang</surname><given-names>Yi</given-names></name><name><surname>Zhong</surname><given-names>Ying</given-names></name><name><surname>Wu</surname><given-names>Tianqi</given-names></name><name><surname>Huang</surname><given-names>Yuyuan</given-names></name><name><surname>Tian</surname><given-names>Li</given-names></name></person-group><article-title>Taxonomy of the ant genus <italic><tp:taxon-name><tp:taxon-name-part taxon-name-part-type="genus" reg="Cardiocondyla">Cardiocondyla</tp:taxon-name-part></tp:taxon-name></italic> Emery, 1869 from China, with the description of a new species of the <italic>sima</italic> group (<tp:taxon-name><tp:taxon-name-part taxon-name-part-type="order" reg="Hymenoptera">Hymenoptera</tp:taxon-name-part></tp:taxon-name>, <tp:taxon-name><tp:taxon-name-part taxon-name-part-type="family" reg="Formicidae">Formicidae</tp:taxon-name-part></tp:taxon-name>)</article-title><source>Zookeys</source><day>03</day><month>04</month><year>2026</year><volume>1276</volume><fpage>171</fpage><lpage>212</lpage><pub-id pub-id-type="doi">10.3897/zookeys.1276.183523</pub-id></mixed-citation></tp:treatment-meta><tp:nomenclature><tp:taxon-name><object-id xmlns:xlink="http://www.w3.org/1999/xlink" content-type="arpha" xlink:type="simple">B50518AC-4641-50C8-AEAB-A9656AD2C8E7</object-id>
                		<tp:taxon-name-part taxon-name-part-type="genus" reg="Cardiocondyla">Cardiocondyla</tp:taxon-name-part> <tp:taxon-name-part taxon-name-part-type="species" reg="zhoui">zhoui</tp:taxon-name-part>
                	
                		<object-id xmlns:xlink="http://www.w3.org/1999/xlink" content-type="zoobank" xlink:type="simple">https://zoobank.org/CC0B9E27-C741-4E59-8EA2-6E7E7FF026EE</object-id>
                	</tp:taxon-name><tp:taxon-authority>Huang, Zhong, Wu, Huang &amp; Tian 2025</tp:taxon-authority><tp:taxon-status xmlns:xlink="http://www.w3.org/1999/xlink" xlink:type="simple">sp. nov.</tp:taxon-status><xref ref-type="fig" rid="F7">Fig. 7</xref></tp:nomenclature><tp:treatment-sec sec-type="Chinese common name"><title>Chinese common name.</title><p>周氏心结蚁.</p><fig id="F7" position="float" orientation="portrait"><object-id xmlns:xlink="http://www.w3.org/1999/xlink" content-type="doi" xlink:type="simple">10.3897/zookeys.1276.183523.figure7</object-id><object-id xmlns:xlink="http://www.w3.org/1999/xlink" content-type="arpha" xlink:type="simple">6DDF5CF6-6F73-59E0-85F8-C0F39D8E3FD8</object-id><label>Figure 7.</label><caption><p>Worker of <italic><tp:taxon-name><tp:taxon-name-part taxon-name-part-type="genus" reg="Cardiocondyla">Cardiocondyla</tp:taxon-name-part> <tp:taxon-name-part taxon-name-part-type="species" reg="zhoui">zhoui</tp:taxon-name-part></tp:taxon-name></italic> sp. nov. (Holotype, <named-content xmlns:xlink="http://www.w3.org/1999/xlink" content-type="dwc:institutional_code" xlink:title="China Agricultural University" xlink:href="https://scientific-collections.gbif.org/institution/c2e8bcb9-a67c-447f-a612-446f80743833" xlink:type="simple">CAU</named-content>, <named-content xmlns:xlink="http://www.w3.org/1999/xlink" content-type="dwc:institutional_code" xlink:title="China Agricultural University" xlink:href="https://scientific-collections.gbif.org/institution/c2e8bcb9-a67c-447f-a612-446f80743833" xlink:type="simple">CAU</named-content>-ANT-2550-01). <bold>A</bold>. Body in lateral view; <bold>B</bold>. Head in full-face view; <bold>C</bold>. Body in dorsal view.</p></caption><graphic xmlns:xlink="http://www.w3.org/1999/xlink" xlink:href="zookeys-1276-171_article-183523__-g007.jpg" id="oo_1583176.jpg" position="float" orientation="portrait" xlink:type="simple"><uri content-type="original_file" xlink:type="simple">https://binary.pensoft.net/fig/1583176</uri></graphic></fig></tp:treatment-sec><tp:treatment-sec sec-type="Type material"><title>Type material.</title><p>• Holotype worker, China, Yunnan Prov., Xishuangbanna, Jinghong City, near Manshanan, <named-content xmlns:xlink="http://www.w3.org/1999/xlink" content-type="dwc:verbatimCoordinates" xlink:type="simple">21°47'07"N, 100°50'25"E</named-content>, 780 m elev., 23-i-2024, Jixuan Li leg. (<named-content xmlns:xlink="http://www.w3.org/1999/xlink" content-type="dwc:institutional_code" xlink:title="China Agricultural University" xlink:href="https://scientific-collections.gbif.org/institution/c2e8bcb9-a67c-447f-a612-446f80743833" xlink:type="simple">CAU</named-content>, <named-content xmlns:xlink="http://www.w3.org/1999/xlink" content-type="dwc:institutional_code" xlink:title="China Agricultural University" xlink:href="https://scientific-collections.gbif.org/institution/c2e8bcb9-a67c-447f-a612-446f80743833" xlink:type="simple">CAU</named-content>-ANT-2550-01). • Paratypes, 4 workers, same data as holotype (<named-content xmlns:xlink="http://www.w3.org/1999/xlink" content-type="dwc:institutional_code" xlink:title="China Agricultural University" xlink:href="https://scientific-collections.gbif.org/institution/c2e8bcb9-a67c-447f-a612-446f80743833" xlink:type="simple">CAU</named-content>, <named-content xmlns:xlink="http://www.w3.org/1999/xlink" content-type="dwc:institutional_code" xlink:title="China Agricultural University" xlink:href="https://scientific-collections.gbif.org/institution/c2e8bcb9-a67c-447f-a612-446f80743833" xlink:type="simple">CAU</named-content>-ANT-2550-02, <named-content xmlns:xlink="http://www.w3.org/1999/xlink" content-type="dwc:institutional_code" xlink:title="China Agricultural University" xlink:href="https://scientific-collections.gbif.org/institution/c2e8bcb9-a67c-447f-a612-446f80743833" xlink:type="simple">CAU</named-content>-ANT-2550-03, <named-content xmlns:xlink="http://www.w3.org/1999/xlink" content-type="dwc:institutional_code" xlink:title="China Agricultural University" xlink:href="https://scientific-collections.gbif.org/institution/c2e8bcb9-a67c-447f-a612-446f80743833" xlink:type="simple">CAU</named-content>-ANT-2550-04, <named-content xmlns:xlink="http://www.w3.org/1999/xlink" content-type="dwc:institutional_code" xlink:title="China Agricultural University" xlink:href="https://scientific-collections.gbif.org/institution/c2e8bcb9-a67c-447f-a612-446f80743833" xlink:type="simple">CAU</named-content>-ANT-2550-05).</p></tp:treatment-sec><tp:treatment-sec sec-type="Diagnosis"><title>Diagnosis.</title><p>This species is assigned to the <italic>sima</italic> group of <italic><tp:taxon-name><tp:taxon-name-part taxon-name-part-type="genus" reg="Cardiocondyla">Cardiocondyla</tp:taxon-name-part></tp:taxon-name></italic> based on the following combination of characters: 3-segmented antennal club, elongate-oval petiolar node, body bearing only appressed pubescence (<xref ref-type="bibr" rid="B71">Seifert 2023a</xref>); and 11-segmented antennae, narrow petiolar peduncle, well-developed petiolar node (<xref ref-type="bibr" rid="B70">Seifert 2003</xref>). It is morphologically similar to <italic><tp:taxon-name><tp:taxon-name-part taxon-name-part-type="genus" reg="Cardiocondyla">C.</tp:taxon-name-part> <tp:taxon-name-part taxon-name-part-type="species" reg="sima">sima</tp:taxon-name-part></tp:taxon-name></italic> Wheeler, 1935 from the Philippines, sharing these diagnostic traits. However, <italic><tp:taxon-name><tp:taxon-name-part taxon-name-part-type="genus" reg="Cardiocondyla">C.</tp:taxon-name-part> <tp:taxon-name-part taxon-name-part-type="species" reg="zhoui">zhoui</tp:taxon-name-part></tp:taxon-name></italic> sp. nov. differs in that the occipital surface is smooth and shining, the anterior clypeal margin is evenly convex, the mesosomal outline is more elevated, and the petiolar peduncle is more elongated.</p></tp:treatment-sec><tp:treatment-sec sec-type="Description of holotype worker"><title>Description of holotype worker.</title><p>Measurements (mm) and indices. <abbrev xmlns:xlink="http://www.w3.org/1999/xlink" xlink:title="Eye length" xlink:type="simple">EL</abbrev> 0.14, <abbrev xmlns:xlink="http://www.w3.org/1999/xlink" xlink:title="Frontal lobes width" xlink:type="simple">FRW</abbrev> 0.17, <abbrev xmlns:xlink="http://www.w3.org/1999/xlink" xlink:title="Head length" xlink:type="simple">HL</abbrev> 0.54, <abbrev xmlns:xlink="http://www.w3.org/1999/xlink" xlink:title="Head width" xlink:type="simple">HW</abbrev> 0.45, <abbrev xmlns:xlink="http://www.w3.org/1999/xlink" xlink:title="Mesosoma length" xlink:type="simple">ML</abbrev> 0.68, <abbrev xmlns:xlink="http://www.w3.org/1999/xlink" xlink:title="Petiole height" xlink:type="simple">PH</abbrev> 0.17, <abbrev xmlns:xlink="http://www.w3.org/1999/xlink" xlink:title="Petiole length" xlink:type="simple">PL</abbrev> 0.31, <abbrev xmlns:xlink="http://www.w3.org/1999/xlink" xlink:title="Postpetiole height" xlink:type="simple">PPH</abbrev> 0.16, <abbrev xmlns:xlink="http://www.w3.org/1999/xlink" xlink:title="Postpetiole length" xlink:type="simple">PPL</abbrev> 0.16, <abbrev xmlns:xlink="http://www.w3.org/1999/xlink" xlink:title="Postpetiole width" xlink:type="simple">PPW</abbrev> 0.24, <abbrev xmlns:xlink="http://www.w3.org/1999/xlink" xlink:title="Pronotal width" xlink:type="simple">PRW</abbrev> 0.35, <abbrev xmlns:xlink="http://www.w3.org/1999/xlink" xlink:title="Propodeal spine length" xlink:type="simple">PSL</abbrev> 0.09, <abbrev xmlns:xlink="http://www.w3.org/1999/xlink" xlink:title="Petiole width" xlink:type="simple">PW</abbrev> 0.16, <abbrev xmlns:xlink="http://www.w3.org/1999/xlink" xlink:title="Scape length" xlink:type="simple">SL</abbrev> 0.47, <abbrev xmlns:xlink="http://www.w3.org/1999/xlink" xlink:title="Cephalic index" xlink:type="simple">CI</abbrev> 84, <abbrev xmlns:xlink="http://www.w3.org/1999/xlink" xlink:title="Scape index" xlink:type="simple">SI</abbrev> 103, <abbrev xmlns:xlink="http://www.w3.org/1999/xlink" xlink:title="Petiolar index" xlink:type="simple">PI</abbrev> 50, <abbrev xmlns:xlink="http://www.w3.org/1999/xlink" xlink:title="Petiolar height index" xlink:type="simple">PHI</abbrev> 90, <abbrev xmlns:xlink="http://www.w3.org/1999/xlink" xlink:title="Postpetiolar index" xlink:type="simple">PPI</abbrev> 151, <abbrev xmlns:xlink="http://www.w3.org/1999/xlink" xlink:title="Postpetiolar height index" xlink:type="simple">PPHI</abbrev> 154, <abbrev xmlns:xlink="http://www.w3.org/1999/xlink" xlink:title="Waist index" xlink:type="simple">WI</abbrev> 156.</p><p><bold><italic>Head</italic></bold> (Fig. <xref ref-type="fig" rid="F7">7B</xref>). Subquadrate, longer than wide; occipital margin weakly convex, lateral margins almost straight, gradually and slightly converging anteriorly; occipital corners blunt, with rounded transitions. Eye located at midline of head, distinctly convex, breaking lateral head margin. Frontal lobe broad, covering antennal foramen. Supraclypeal area wide. Antennae 11-segmented; scape long, surpassing occipital margin by ~1/5 of its length; last three segments forming a distinct club, apical funicular segment dilated. Clypeus broad, its anteromedian margin evenly convex, inserted broadly between frontal lobes. Mandibles triangular; masticatory margin with five teeth.</p><p><bold><italic>Mesosoma</italic></bold> (Fig. <xref ref-type="fig" rid="F7">7A, C</xref>). In lateral view, promesonotal dorsum evenly convex; promesonotal suture absent. Metanotal groove absent. Mesopropodeal suture absent. Propodeal dorsum and declivity sloping, dorsum slightly longer than declivity; propodeal spines long, acute, straight, and directed posteriorly; propodeal lobe produced backward as a blunt tooth. In dorsal view, pronotum distinctly wider than mesonotum and propodeum; propodeum constricted anteriorly.</p><p><bold><italic>Metasoma</italic></bold> (Fig. <xref ref-type="fig" rid="F7">7A, C</xref>). Petiole in lateral view with a long, slender peduncle occupying ~ 1/3 of total petiolar length; anterior face nearly vertical, weakly concave; anterodorsal corner blunt, forming a rounded-rectangular transition; dorsal outline weakly convex and rounded; ventral margin straight. Postpetiole in lateral view circular, as high as petiole; in dorsal view elongate-oval, distinctly broad, and wider than petiole. Abdominal segments IV–VII oval in outline. Abdominal segment IV is longer than half length of abdominal segments V–VII and wider than abdominal segment IV.</p><p><bold><italic>Sculpture</italic></bold> (Fig. <xref ref-type="fig" rid="F7">7</xref>). Frontal area rugulose-foveate, occiput smooth with comparatively sparse foveae. Gena with sparse, longitudinal striae. Frontal lobes and clypeus rugulose. Mesosoma smooth overall; pronotum and mesonotum smooth and shining. Propodeum smooth to finely imbricate, metapleuron with weak, longitudinal striation. Petiole and postpetiole smooth to finely imbricate. Abdominal segments IV–VII entirely smooth.</p><p><bold><italic>Pilosity</italic></bold> (Fig. <xref ref-type="fig" rid="F7">7</xref>). Body sparsely covered with short, appressed pubescence. Antennae and mandibles with more dense, short, appressed pubescence. Anterior clypeal margin with long, appressed hairs and three long, erect setae. Mesosoma and legs with sparse, extremely short, appressed pubescence. Postpetiole and abdominal tergite IV with extremely dense, short, appressed pubescence. Abdominal segments IV–VII with dense, short, appressed pubescence.</p><p><bold><italic>Colour</italic></bold>. Whole body yellow-brown.</p></tp:treatment-sec><tp:treatment-sec sec-type="Measurements (mm) and indices of paratypes (n = 4)"><title>Measurements (mm) and indices of paratypes (n = 4).</title><p><abbrev xmlns:xlink="http://www.w3.org/1999/xlink" xlink:title="Eye length" xlink:type="simple">EL</abbrev> 0.13–0.14, <abbrev xmlns:xlink="http://www.w3.org/1999/xlink" xlink:title="Frontal lobes width" xlink:type="simple">FRW</abbrev> 0.18–0.19, <abbrev xmlns:xlink="http://www.w3.org/1999/xlink" xlink:title="Head length" xlink:type="simple">HL</abbrev> 0.52–0.57, <abbrev xmlns:xlink="http://www.w3.org/1999/xlink" xlink:title="Head width" xlink:type="simple">HW</abbrev> 0.44–0.46, <abbrev xmlns:xlink="http://www.w3.org/1999/xlink" xlink:title="Mesosoma length" xlink:type="simple">ML</abbrev> 0.66–0.70, <abbrev xmlns:xlink="http://www.w3.org/1999/xlink" xlink:title="Petiole height" xlink:type="simple">PH</abbrev> 0.17–0.18, <abbrev xmlns:xlink="http://www.w3.org/1999/xlink" xlink:title="Petiole length" xlink:type="simple">PL</abbrev> 0.28–0.30, <abbrev xmlns:xlink="http://www.w3.org/1999/xlink" xlink:title="Postpetiole height" xlink:type="simple">PPH</abbrev> 0.16–0.18, <abbrev xmlns:xlink="http://www.w3.org/1999/xlink" xlink:title="Postpetiole length" xlink:type="simple">PPL</abbrev> 0.17–0.18, <abbrev xmlns:xlink="http://www.w3.org/1999/xlink" xlink:title="Postpetiole width" xlink:type="simple">PPW</abbrev> 0.23–0.25, <abbrev xmlns:xlink="http://www.w3.org/1999/xlink" xlink:title="Pronotal width" xlink:type="simple">PRW</abbrev> 0.34–0.36, <abbrev xmlns:xlink="http://www.w3.org/1999/xlink" xlink:title="Propodeal spine length" xlink:type="simple">PSL</abbrev> 0.08, <abbrev xmlns:xlink="http://www.w3.org/1999/xlink" xlink:title="Petiole width" xlink:type="simple">PW</abbrev> 0.15–0.16, <abbrev xmlns:xlink="http://www.w3.org/1999/xlink" xlink:title="Scape length" xlink:type="simple">SL</abbrev> 0.45–0.48, <abbrev xmlns:xlink="http://www.w3.org/1999/xlink" xlink:title="Cephalic index" xlink:type="simple">CI</abbrev> 81–86, <abbrev xmlns:xlink="http://www.w3.org/1999/xlink" xlink:title="Scape index" xlink:type="simple">SI</abbrev> 100–104, <abbrev xmlns:xlink="http://www.w3.org/1999/xlink" xlink:title="Petiolar index" xlink:type="simple">PI</abbrev> 53–56, <abbrev xmlns:xlink="http://www.w3.org/1999/xlink" xlink:title="Petiolar height index" xlink:type="simple">PHI</abbrev> 84–94, <abbrev xmlns:xlink="http://www.w3.org/1999/xlink" xlink:title="Postpetiolar index" xlink:type="simple">PPI</abbrev> 136–144, <abbrev xmlns:xlink="http://www.w3.org/1999/xlink" xlink:title="Postpetiolar height index" xlink:type="simple">PPHI</abbrev> 138–147, <abbrev xmlns:xlink="http://www.w3.org/1999/xlink" xlink:title="Waist index" xlink:type="simple">WI</abbrev> 149–159.</p></tp:treatment-sec><tp:treatment-sec sec-type="Other castes"><title>Other castes.</title><p>Unknown.</p></tp:treatment-sec><tp:treatment-sec sec-type="Distribution"><title>Distribution.</title><p>Only known in Yunnan, China.</p></tp:treatment-sec><tp:treatment-sec sec-type="Biology"><title>Biology.</title><p>Nests of this species were found within the crown structure of nests of <italic><tp:taxon-name><tp:taxon-name-part taxon-name-part-type="genus" reg="Tetramorium">Tetramorium</tp:taxon-name-part> <tp:taxon-name-part taxon-name-part-type="species" reg="wroughtonii">wroughtonii</tp:taxon-name-part></tp:taxon-name></italic> Forel, 1902. However, the nature of the association between the two species remains unclear.</p></tp:treatment-sec><tp:treatment-sec sec-type="Etymology"><title>Etymology.</title><p>The specific epithet zhoui is a genitive noun, named in honour of the late Professor Shanyi Zhou, a pioneering Chinese myrmecologist, in recognition of his pioneering work in the field of Chinese myrmecology.</p><sec sec-type="The stambuloffii group" id="sec11"><title>The <italic>stambuloffii</italic> group</title></sec></tp:treatment-sec><ref-list><ref id="B71"><mixed-citation xmlns:xlink="http://www.w3.org/1999/xlink" xlink:type="simple">Seifert B (2023a) The ant genus <italic><tp:taxon-name><tp:taxon-name-part taxon-name-part-type="genus">Cardiocondyla</tp:taxon-name-part></tp:taxon-name></italic> (<tp:taxon-name><tp:taxon-name-part taxon-name-part-type="order">Hymenoptera</tp:taxon-name-part></tp:taxon-name>: <tp:taxon-name><tp:taxon-name-part taxon-name-part-type="family">Formicidae</tp:taxon-name-part></tp:taxon-name>): the species groups with Oriental and Australasian origin. Diversity 15(1): 25, 56 pp. <ext-link xlink:href="10.3390/d15010025" ext-link-type="doi" xlink:type="simple">https://doi.org/10.3390/d15010025</ext-link></mixed-citation></ref><ref id="B70"><mixed-citation xmlns:xlink="http://www.w3.org/1999/xlink" xlink:type="simple">Seifert B (2003) The ant genus <italic><tp:taxon-name><tp:taxon-name-part taxon-name-part-type="genus">Cardiocondyla</tp:taxon-name-part></tp:taxon-name></italic> (<tp:taxon-name><tp:taxon-name-part taxon-name-part-type="class">Insecta</tp:taxon-name-part></tp:taxon-name>: <tp:taxon-name><tp:taxon-name-part taxon-name-part-type="order">Hymenoptera</tp:taxon-name-part></tp:taxon-name>: <tp:taxon-name><tp:taxon-name-part taxon-name-part-type="family">Formicidae</tp:taxon-name-part></tp:taxon-name>) – a taxonomic revision of the <italic><tp:taxon-name><tp:taxon-name-part taxon-name-part-type="genus">C.</tp:taxon-name-part> <tp:taxon-name-part taxon-name-part-type="species">elegans</tp:taxon-name-part></tp:taxon-name></italic>, <italic><tp:taxon-name><tp:taxon-name-part taxon-name-part-type="genus">C.</tp:taxon-name-part> <tp:taxon-name-part taxon-name-part-type="species">bulgarica</tp:taxon-name-part></tp:taxon-name></italic>, <italic><tp:taxon-name><tp:taxon-name-part taxon-name-part-type="genus">C.</tp:taxon-name-part> <tp:taxon-name-part taxon-name-part-type="species">batesii</tp:taxon-name-part></tp:taxon-name></italic>, <italic><tp:taxon-name><tp:taxon-name-part taxon-name-part-type="genus">C.</tp:taxon-name-part> <tp:taxon-name-part taxon-name-part-type="species">nuda</tp:taxon-name-part></tp:taxon-name></italic>, <italic><tp:taxon-name><tp:taxon-name-part taxon-name-part-type="genus">C.</tp:taxon-name-part> <tp:taxon-name-part taxon-name-part-type="species">shuckardi</tp:taxon-name-part></tp:taxon-name></italic>, <italic><tp:taxon-name><tp:taxon-name-part taxon-name-part-type="genus">C.</tp:taxon-name-part> <tp:taxon-name-part taxon-name-part-type="species">stambuloffii</tp:taxon-name-part></tp:taxon-name></italic>, <italic><tp:taxon-name><tp:taxon-name-part taxon-name-part-type="genus">C.</tp:taxon-name-part> <tp:taxon-name-part taxon-name-part-type="species">wroughtonii</tp:taxon-name-part></tp:taxon-name></italic>, <italic><tp:taxon-name><tp:taxon-name-part taxon-name-part-type="genus">C.</tp:taxon-name-part> <tp:taxon-name-part taxon-name-part-type="species">emeryi</tp:taxon-name-part></tp:taxon-name></italic>, and <italic><tp:taxon-name><tp:taxon-name-part taxon-name-part-type="genus">C.</tp:taxon-name-part> <tp:taxon-name-part taxon-name-part-type="species">minutior</tp:taxon-name-part></tp:taxon-name></italic> species groups. Annalen des Naturhistorischen Museums in Wien B, Botanik, Zoologie 104: 203–338. <ext-link xlink:href="https://www.jstor.org/stable/41767253" ext-link-type="uri" xlink:type="simple">https://www.jstor.org/stable/41767253</ext-link></mixed-citation></ref></ref-list></tp:taxon-treatment>
