# Supplementary material for: Taxonomy of the ant genus Cardiocondyla Emery, 1869 from China, with the description of a new species of the sima group (Hymenoptera, Formicidae)
Source: Zookeys. 2026 Apr 3;1276:171–212. doi: 10.3897/zookeys.1276.183523 (PMC13069389; doi:10.3897/zookeys.1276.183523)
Supplement: XML Treatment for Cardiocondyla gibbosa [file zookeys.1276.183523-treatment10.xml]

<!DOCTYPE tp:taxon-treatment
  PUBLIC "-//TaxonX//DTD Taxonomic Treatment Publishing DTD v0 20100105//EN" "tax-treatment-NSO.dtd">
<tp:taxon-treatment xmlns:tp="http://www.plazi.org/taxpub"><tp:treatment-meta><kwd-group><label>Taxon classification</label><kwd>
              <named-content content-type="kingdom">
                <named-content content-type="taxon-name">
                  <named-content content-type="kingdom">Animalia</named-content>
                </named-content>
              </named-content>
            </kwd><kwd>
              <named-content content-type="order">Hymenoptera</named-content>
            </kwd><kwd>
              <named-content content-type="family">Formicidae</named-content>
            </kwd></kwd-group><mixed-citation publication-type="journal"><person-group><name><surname>Huang</surname><given-names>Yi</given-names></name><name><surname>Zhong</surname><given-names>Ying</given-names></name><name><surname>Wu</surname><given-names>Tianqi</given-names></name><name><surname>Huang</surname><given-names>Yuyuan</given-names></name><name><surname>Tian</surname><given-names>Li</given-names></name></person-group><article-title>Taxonomy of the ant genus <italic><tp:taxon-name><tp:taxon-name-part taxon-name-part-type="genus" reg="Cardiocondyla">Cardiocondyla</tp:taxon-name-part></tp:taxon-name></italic> Emery, 1869 from China, with the description of a new species of the <italic>sima</italic> group (<tp:taxon-name><tp:taxon-name-part taxon-name-part-type="order" reg="Hymenoptera">Hymenoptera</tp:taxon-name-part></tp:taxon-name>, <tp:taxon-name><tp:taxon-name-part taxon-name-part-type="family" reg="Formicidae">Formicidae</tp:taxon-name-part></tp:taxon-name>)</article-title><source>Zookeys</source><day>03</day><month>04</month><year>2026</year><volume>1276</volume><fpage>171</fpage><lpage>212</lpage><pub-id pub-id-type="doi">10.3897/zookeys.1276.183523</pub-id></mixed-citation></tp:treatment-meta><tp:nomenclature><tp:taxon-name><object-id xmlns:xlink="http://www.w3.org/1999/xlink" content-type="arpha" xlink:type="simple">BEE662E5-BBA4-5408-ACF0-752B7AFF0E61</object-id>
                		<tp:taxon-name-part taxon-name-part-type="genus" reg="Cardiocondyla">Cardiocondyla</tp:taxon-name-part> <tp:taxon-name-part taxon-name-part-type="species" reg="gibbosa">gibbosa</tp:taxon-name-part>
                	</tp:taxon-name><tp:taxon-authority>Kuznetsov-Ugamsky, 1927</tp:taxon-authority><tp:nomenclature-citation-list><tp:nomenclature-citation><tp:taxon-name><tp:taxon-name-part taxon-name-part-type="genus" reg="Cardiocondyla">Cardiocondyla</tp:taxon-name-part> <tp:taxon-name-part taxon-name-part-type="species" reg="elegans">elegans</tp:taxon-name-part></tp:taxon-name><comment> subsp. <tp:taxon-name><tp:taxon-name-part taxon-name-part-type="genus" reg="Cardiocondyla"/><tp:taxon-name-part taxon-name-part-type="species">gibbosa</tp:taxon-name-part></tp:taxon-name> Kuznetsov-Ugamsky, 1927: 37, figs 1–15 (worker), Kazakhstan [images examined]. Synonymised with <tp:taxon-name><tp:taxon-name-part taxon-name-part-type="genus" reg="Cardiocondyla">C.</tp:taxon-name-part> <tp:taxon-name-part taxon-name-part-type="species" reg="koshewnikovi">koshewnikovi</tp:taxon-name-part></tp:taxon-name> Ruzsky, 1902: 480: <xref ref-type="bibr" rid="B14">Dlussky et al. 1990</xref>: 195. Raised to species: <xref ref-type="bibr" rid="B70">Seifert 2003</xref>: 268.</comment></tp:nomenclature-citation></tp:nomenclature-citation-list></tp:nomenclature><tp:treatment-sec sec-type="Type material examined"><title>Type material examined.</title><p><bold>Kazakhstan</bold> • 1 lectotype worker, Perovsk (Kizil-Orda), Suzak, <named-content xmlns:xlink="http://www.w3.org/1999/xlink" content-type="dwc:verbatimCoordinates" xlink:type="simple">45°N, 70°E</named-content>, 3-vii-1923 (31-iii-1923?), N.N. Kusnetzov-Ugamsky leg. (<named-content xmlns:xlink="http://www.w3.org/1999/xlink" content-type="dwc:institutional_code" xlink:title="Natural History Museum Bucharest" xlink:href="https://scientific-collections.gbif.org/institution/58961e9c-8d6e-40dc-9d2e-a245767b649f" xlink:type="simple">NHMB</named-content>, <ext-link xmlns:xlink="http://www.w3.org/1999/xlink" xlink:href="http://www.antweb.org/specimen/CASENT0912878" ext-link-type="uri" xlink:type="simple">CASENT0912878</ext-link>) [images examined].</p></tp:treatment-sec><tp:treatment-sec sec-type="Distribution"><title>Distribution.</title><p>Xinjiang (<xref ref-type="bibr" rid="B32">Gulzar 2014</xref>).</p></tp:treatment-sec><tp:treatment-sec sec-type="Remarks"><title>Remarks.</title><p>The species <italic><tp:taxon-name><tp:taxon-name-part taxon-name-part-type="genus" reg="Cardiocondyla">Cardiocondyla</tp:taxon-name-part> <tp:taxon-name-part taxon-name-part-type="species" reg="gibbosa">gibbosa</tp:taxon-name-part></tp:taxon-name></italic> was described by <xref ref-type="bibr" rid="B45">Kuznetsov-Ugamsky (1927)</xref>. Later this species was once considered as a subspecies of <italic><tp:taxon-name><tp:taxon-name-part taxon-name-part-type="genus" reg="Cardiocondyla">C.</tp:taxon-name-part> <tp:taxon-name-part taxon-name-part-type="species" reg="elegans">elegans</tp:taxon-name-part></tp:taxon-name></italic> Emery, 1869 (<xref ref-type="bibr" rid="B79">Tarbinsky 1976</xref>), but was later treated as a junior synonym of <italic><tp:taxon-name><tp:taxon-name-part taxon-name-part-type="genus" reg="Cardiocondyla">C.</tp:taxon-name-part> <tp:taxon-name-part taxon-name-part-type="species" reg="koshewnikovi">koshewnikovi</tp:taxon-name-part></tp:taxon-name></italic> Ruzsky, 1902 (<xref ref-type="bibr" rid="B14">Dlussky et al. 1990</xref>; <xref ref-type="bibr" rid="B58">Radchenko 1995</xref>). This species was redescribed and a lectotype was designated by <xref ref-type="bibr" rid="B70">Seifert (2003)</xref>, but later, <xref ref-type="bibr" rid="B72">Seifert (2023b)</xref> redundantly designated a lectotype and two paralectotypes. The collection date of the lectotype is doubtful. The date on the original label is closer to 31 July than to 3 July as recorded in <xref ref-type="bibr" rid="B70">Seifert (2003)</xref>, presumably representing an error. This species has documented distribution records only from Xinjiang in China (<xref ref-type="bibr" rid="B32">Gulzar 2014</xref>). The species <italic><tp:taxon-name><tp:taxon-name-part taxon-name-part-type="genus" reg="Cardiocondyla">C.</tp:taxon-name-part> <tp:taxon-name-part taxon-name-part-type="species" reg="gibbosa">gibbosa</tp:taxon-name-part></tp:taxon-name></italic> is similar to <italic><tp:taxon-name><tp:taxon-name-part taxon-name-part-type="genus" reg="Cardiocondyla">C.</tp:taxon-name-part> <tp:taxon-name-part taxon-name-part-type="species" reg="koshewnikovi">koshewnikovi</tp:taxon-name-part></tp:taxon-name></italic>, and the two species are quite difficult to distinguish. It can be distinguished from other known species by the strong and sparse longitudinal carinae on the malar areas, which extend over the eyes. Additionally, the two species can be distinguished by the much longer pubescence and the more elongate head of <italic><tp:taxon-name><tp:taxon-name-part taxon-name-part-type="genus" reg="Cardiocondyla">C.</tp:taxon-name-part> <tp:taxon-name-part taxon-name-part-type="species" reg="gibbosa">gibbosa</tp:taxon-name-part></tp:taxon-name></italic> compared to <italic><tp:taxon-name><tp:taxon-name-part taxon-name-part-type="genus" reg="Cardiocondyla">C.</tp:taxon-name-part> <tp:taxon-name-part taxon-name-part-type="species" reg="koshewnikovi">koshewnikovi</tp:taxon-name-part></tp:taxon-name></italic> Kuznetsov-Ugamsky, 1927 (<xref ref-type="bibr" rid="B72">Seifert 2023b</xref>).</p></tp:treatment-sec><ref-list><ref id="B14"><mixed-citation xmlns:xlink="http://www.w3.org/1999/xlink" xlink:type="simple">Dlussky GM, Soyunov OS, Zabelin SI (1990) Ants of Turkmenistan. Ylym Press, Ashkabad, 273 pp. <ext-link xlink:href="https://antcat.org/documents/885/8314.pdf" ext-link-type="uri" xlink:type="simple">https://antcat.org/documents/885/8314.pdf</ext-link> [In Russian]</mixed-citation></ref><ref id="B70"><mixed-citation xmlns:xlink="http://www.w3.org/1999/xlink" xlink:type="simple">Seifert B (2003) The ant genus <italic><tp:taxon-name><tp:taxon-name-part taxon-name-part-type="genus">Cardiocondyla</tp:taxon-name-part></tp:taxon-name></italic> (<tp:taxon-name><tp:taxon-name-part taxon-name-part-type="class">Insecta</tp:taxon-name-part></tp:taxon-name>: <tp:taxon-name><tp:taxon-name-part taxon-name-part-type="order">Hymenoptera</tp:taxon-name-part></tp:taxon-name>: <tp:taxon-name><tp:taxon-name-part taxon-name-part-type="family">Formicidae</tp:taxon-name-part></tp:taxon-name>) – a taxonomic revision of the <italic><tp:taxon-name><tp:taxon-name-part taxon-name-part-type="genus">C.</tp:taxon-name-part> <tp:taxon-name-part taxon-name-part-type="species">elegans</tp:taxon-name-part></tp:taxon-name></italic>, <italic><tp:taxon-name><tp:taxon-name-part taxon-name-part-type="genus">C.</tp:taxon-name-part> <tp:taxon-name-part taxon-name-part-type="species">bulgarica</tp:taxon-name-part></tp:taxon-name></italic>, <italic><tp:taxon-name><tp:taxon-name-part taxon-name-part-type="genus">C.</tp:taxon-name-part> <tp:taxon-name-part taxon-name-part-type="species">batesii</tp:taxon-name-part></tp:taxon-name></italic>, <italic><tp:taxon-name><tp:taxon-name-part taxon-name-part-type="genus">C.</tp:taxon-name-part> <tp:taxon-name-part taxon-name-part-type="species">nuda</tp:taxon-name-part></tp:taxon-name></italic>, <italic><tp:taxon-name><tp:taxon-name-part taxon-name-part-type="genus">C.</tp:taxon-name-part> <tp:taxon-name-part taxon-name-part-type="species">shuckardi</tp:taxon-name-part></tp:taxon-name></italic>, <italic><tp:taxon-name><tp:taxon-name-part taxon-name-part-type="genus">C.</tp:taxon-name-part> <tp:taxon-name-part taxon-name-part-type="species">stambuloffii</tp:taxon-name-part></tp:taxon-name></italic>, <italic><tp:taxon-name><tp:taxon-name-part taxon-name-part-type="genus">C.</tp:taxon-name-part> <tp:taxon-name-part taxon-name-part-type="species">wroughtonii</tp:taxon-name-part></tp:taxon-name></italic>, <italic><tp:taxon-name><tp:taxon-name-part taxon-name-part-type="genus">C.</tp:taxon-name-part> <tp:taxon-name-part taxon-name-part-type="species">emeryi</tp:taxon-name-part></tp:taxon-name></italic>, and <italic><tp:taxon-name><tp:taxon-name-part taxon-name-part-type="genus">C.</tp:taxon-name-part> <tp:taxon-name-part taxon-name-part-type="species">minutior</tp:taxon-name-part></tp:taxon-name></italic> species groups. Annalen des Naturhistorischen Museums in Wien B, Botanik, Zoologie 104: 203–338. <ext-link xlink:href="https://www.jstor.org/stable/41767253" ext-link-type="uri" xlink:type="simple">https://www.jstor.org/stable/41767253</ext-link></mixed-citation></ref><ref id="B32"><mixed-citation xmlns:xlink="http://www.w3.org/1999/xlink" xlink:type="simple">Gulzar A (2014) Classification and distribution of ants in Kashgar. Shaanxi Normal University, M1 – Master, 75 pp.</mixed-citation></ref><ref id="B45"><mixed-citation xmlns:xlink="http://www.w3.org/1999/xlink" xlink:type="simple">Kuznetsov-Ugamsky NN (1927) Contributions to the knowledge of the myrmecology of Turkestan. II. Russkoe Entomologicheskoe Obozrenie 21: 33–42. <ext-link xlink:href="https://antcat.org/documents/1987/4745.pdf" ext-link-type="uri" xlink:type="simple">https://antcat.org/documents/1987/4745.pdf</ext-link> [In Russian]</mixed-citation></ref><ref id="B79"><mixed-citation xmlns:xlink="http://www.w3.org/1999/xlink" xlink:type="simple">Tarbinsky YS (1976) The ants of Kirghizia. Ilim, Frunze, 217 pp. <ext-link xlink:href="https://antcat.org/documents/2979/8208.pdf" ext-link-type="uri" xlink:type="simple">https://antcat.org/documents/2979/8208.pdf</ext-link> [In Russian]</mixed-citation></ref><ref id="B58"><mixed-citation xmlns:xlink="http://www.w3.org/1999/xlink" xlink:type="simple">Radchenko AG (1995) Palearctic ants of the genus <italic><tp:taxon-name><tp:taxon-name-part taxon-name-part-type="genus">Cardiocondyla</tp:taxon-name-part></tp:taxon-name></italic> (<tp:taxon-name><tp:taxon-name-part taxon-name-part-type="order">Hymenoptera</tp:taxon-name-part></tp:taxon-name>, <tp:taxon-name><tp:taxon-name-part taxon-name-part-type="family">Formicidae</tp:taxon-name-part></tp:taxon-name>). Entomologicheskoe Obozrenie 74: 447–455. <ext-link xlink:href="https://antcat.org/documents/2405/14428.pdf" ext-link-type="uri" xlink:type="simple">https://antcat.org/documents/2405/14428.pdf</ext-link> [In Russian]</mixed-citation></ref><ref id="B72"><mixed-citation xmlns:xlink="http://www.w3.org/1999/xlink" xlink:type="simple">Seifert B (2023b) A revision of the Palaearctic species of the ant genus <italic><tp:taxon-name><tp:taxon-name-part taxon-name-part-type="genus">Cardiocondyla</tp:taxon-name-part></tp:taxon-name></italic> Emery 1869 (<tp:taxon-name><tp:taxon-name-part taxon-name-part-type="order">Hymenoptera</tp:taxon-name-part></tp:taxon-name>: <tp:taxon-name><tp:taxon-name-part taxon-name-part-type="family">Formicidae</tp:taxon-name-part></tp:taxon-name>). Zootaxa 5274(1): 1–64. <ext-link xlink:href="10.11646/zootaxa.5274.1.1" ext-link-type="doi" xlink:type="simple">https://doi.org/10.11646/zootaxa.5274.1.1</ext-link></mixed-citation></ref></ref-list></tp:taxon-treatment>
