# Supplementary material for: Taxonomy of the ant genus Cardiocondyla Emery, 1869 from China, with the description of a new species of the sima group (Hymenoptera, Formicidae)
Source: Zookeys. 2026 Apr 3;1276:171–212. doi: 10.3897/zookeys.1276.183523 (PMC13069389; doi:10.3897/zookeys.1276.183523)
Supplement: XML Treatment for Cardiocondyla koshewnikovi [file zookeys.1276.183523-treatment11.xml]

<!DOCTYPE tp:taxon-treatment
  PUBLIC "-//TaxonX//DTD Taxonomic Treatment Publishing DTD v0 20100105//EN" "tax-treatment-NSO.dtd">
<tp:taxon-treatment xmlns:tp="http://www.plazi.org/taxpub"><tp:treatment-meta><kwd-group><label>Taxon classification</label><kwd>
              <named-content content-type="kingdom">
                <named-content content-type="taxon-name">
                  <named-content content-type="kingdom">Animalia</named-content>
                </named-content>
              </named-content>
            </kwd><kwd>
              <named-content content-type="order">Hymenoptera</named-content>
            </kwd><kwd>
              <named-content content-type="family">Formicidae</named-content>
            </kwd></kwd-group><mixed-citation publication-type="journal"><person-group><name><surname>Huang</surname><given-names>Yi</given-names></name><name><surname>Zhong</surname><given-names>Ying</given-names></name><name><surname>Wu</surname><given-names>Tianqi</given-names></name><name><surname>Huang</surname><given-names>Yuyuan</given-names></name><name><surname>Tian</surname><given-names>Li</given-names></name></person-group><article-title>Taxonomy of the ant genus <italic><tp:taxon-name><tp:taxon-name-part taxon-name-part-type="genus" reg="Cardiocondyla">Cardiocondyla</tp:taxon-name-part></tp:taxon-name></italic> Emery, 1869 from China, with the description of a new species of the <italic>sima</italic> group (<tp:taxon-name><tp:taxon-name-part taxon-name-part-type="order" reg="Hymenoptera">Hymenoptera</tp:taxon-name-part></tp:taxon-name>, <tp:taxon-name><tp:taxon-name-part taxon-name-part-type="family" reg="Formicidae">Formicidae</tp:taxon-name-part></tp:taxon-name>)</article-title><source>Zookeys</source><day>03</day><month>04</month><year>2026</year><volume>1276</volume><fpage>171</fpage><lpage>212</lpage><pub-id pub-id-type="doi">10.3897/zookeys.1276.183523</pub-id></mixed-citation></tp:treatment-meta><tp:nomenclature><tp:taxon-name><object-id xmlns:xlink="http://www.w3.org/1999/xlink" content-type="arpha" xlink:type="simple">2CC883B1-8BCC-5FE3-BB22-06C2CF2E8AF3</object-id>
                		<tp:taxon-name-part taxon-name-part-type="genus" reg="Cardiocondyla">Cardiocondyla</tp:taxon-name-part> <tp:taxon-name-part taxon-name-part-type="species" reg="koshewnikovi">koshewnikovi</tp:taxon-name-part>
                	</tp:taxon-name><tp:taxon-authority>Ruzsky, 1902</tp:taxon-authority><tp:nomenclature-citation-list><tp:nomenclature-citation><tp:taxon-name><tp:taxon-name-part taxon-name-part-type="genus" reg="Cardiocondyla">Cardiocondyla</tp:taxon-name-part> <tp:taxon-name-part taxon-name-part-type="species" reg="koshewnikovi">koshewnikovi</tp:taxon-name-part></tp:taxon-name><comment> Ruzsky, 1902: 480 (worker and queen), Kazakhstan [images examined]. Synonymised with <tp:taxon-name><tp:taxon-name-part taxon-name-part-type="genus" reg="Cardiocondyla">C.</tp:taxon-name-part> <tp:taxon-name-part taxon-name-part-type="species" reg="stambuloffii">stambuloffii</tp:taxon-name-part></tp:taxon-name> Forel, 1892: <xref ref-type="bibr" rid="B57">Pisarski 1970</xref>: 308. Raised to species: <xref ref-type="bibr" rid="B14">Dlussky et al. 1990</xref>: 195.</comment></tp:nomenclature-citation></tp:nomenclature-citation-list></tp:nomenclature><tp:treatment-sec sec-type="Type material examined"><title>Type material examined.</title><p><bold>Kazakhstan</bold> • 1 lectotype worker, Aral Sea, Syr Darya, 31-xii-1902, M. R. leg. (M. Ruzsky leg.?) (MHNG, <ext-link xmlns:xlink="http://www.w3.org/1999/xlink" xlink:href="http://www.antweb.org/specimen/CASENT0908348" ext-link-type="uri" xlink:type="simple">CASENT0908348</ext-link>) [images examined]. • 1 lectotype (?) worker, Aral Sea, <named-content xmlns:xlink="http://www.w3.org/1999/xlink" content-type="dwc:verbatimCoordinates" xlink:type="simple">46°48'N, 61°40'E</named-content> (<abbrev xmlns:xlink="http://www.w3.org/1999/xlink" content-type="institution" xlink:title="Museo Civico di Storia Naturale “Giacomo Doria.”, Genoa, Italy." xlink:type="simple">MSNG</abbrev>, <ext-link xmlns:xlink="http://www.w3.org/1999/xlink" xlink:href="http://www.antweb.org/specimen/CASENT0904464" ext-link-type="uri" xlink:type="simple">CASENT0904464</ext-link>) [images examined].</p></tp:treatment-sec><tp:treatment-sec sec-type="Non-type material examined"><title>Non-type material examined.</title><p><bold>Kazakhstan</bold> • 1 worker, W-Ufer des Sassy-Kol, <named-content xmlns:xlink="http://www.w3.org/1999/xlink" content-type="dwc:verbatimCoordinates" xlink:type="simple">46°41'57"N, 80°35'00"E</named-content>, 358 m elev., 07-viii-2001, Seifert leg. (<named-content xmlns:xlink="http://www.w3.org/1999/xlink" content-type="dwc:institutional_code" xlink:title="Senckenberg Museum fuer Naturkunde Goerlitz" xlink:href="https://scientific-collections.gbif.org/institution/162d6c65-20ae-49f5-8ad0-d7e9f91939b3" xlink:type="simple">SMNG</named-content>, <ext-link xmlns:xlink="http://www.w3.org/1999/xlink" xlink:href="http://www.antweb.org/specimen.do?name=ANTWEB1048517" ext-link-type="uri" xlink:type="simple">ANTWEB1048517</ext-link>) [images examined].</p></tp:treatment-sec><tp:treatment-sec sec-type="Distribution"><title>Distribution.</title><p>Xinjiang (<xref ref-type="bibr" rid="B70">Seifert 2003</xref>).</p></tp:treatment-sec><tp:treatment-sec sec-type="Remarks"><title>Remarks.</title><p>The species <italic><tp:taxon-name><tp:taxon-name-part taxon-name-part-type="genus" reg="Cardiocondyla">Cardiocondyla</tp:taxon-name-part> <tp:taxon-name-part taxon-name-part-type="species" reg="koshewnikovi">koshewnikovi</tp:taxon-name-part></tp:taxon-name></italic> was described by <xref ref-type="bibr" rid="B63">Ruzsky (1902)</xref>. It was historically considered either a synonym or a subspecies of <italic><tp:taxon-name><tp:taxon-name-part taxon-name-part-type="genus" reg="Cardiocondyla">C.</tp:taxon-name-part> <tp:taxon-name-part taxon-name-part-type="species" reg="stambuloffii">stambuloffii</tp:taxon-name-part></tp:taxon-name></italic> Forel, 1892 (<xref ref-type="bibr" rid="B27">Forel 1902</xref>; <xref ref-type="bibr" rid="B57">Pisarski 1970</xref>). <xref ref-type="bibr" rid="B14">Dlussky (1990</xref>) raised <italic><tp:taxon-name><tp:taxon-name-part taxon-name-part-type="genus" reg="Cardiocondyla">C.</tp:taxon-name-part> <tp:taxon-name-part taxon-name-part-type="species" reg="koshewnikovi">koshewnikovi</tp:taxon-name-part></tp:taxon-name></italic> to species rank based on morphological differences observed in males. This species is now regarded as a sister species to <italic><tp:taxon-name><tp:taxon-name-part taxon-name-part-type="genus" reg="Cardiocondyla">C.</tp:taxon-name-part> <tp:taxon-name-part taxon-name-part-type="species" reg="stambuloffii">stambuloffii</tp:taxon-name-part></tp:taxon-name></italic> and is primarily distributed in Central Asia (<xref ref-type="bibr" rid="B70">Seifert 2003</xref>). <xref ref-type="bibr" rid="B70">Seifert (2003)</xref> designated a lectotype (<ext-link xmlns:xlink="http://www.w3.org/1999/xlink" xlink:href="http://www.antweb.org/specimen/CASENT0904464" ext-link-type="uri" xlink:type="simple">CASENT0904464</ext-link>) and provided a redescription. Specimen <ext-link xmlns:xlink="http://www.w3.org/1999/xlink" xlink:href="http://www.antweb.org/specimen/CASENT0904464" ext-link-type="uri" xlink:type="simple">CASENT0904464</ext-link> lacks both collector and collection date information. In China, <italic><tp:taxon-name><tp:taxon-name-part taxon-name-part-type="genus" reg="Cardiocondyla">C.</tp:taxon-name-part> <tp:taxon-name-part taxon-name-part-type="species" reg="koshewnikovi">koshewnikovi</tp:taxon-name-part></tp:taxon-name></italic> has documented distribution records only from Xinjiang (<xref ref-type="bibr" rid="B70">Seifert 2003</xref>). It is noteworthy that due to the morphological similarity between <italic><tp:taxon-name><tp:taxon-name-part taxon-name-part-type="genus" reg="Cardiocondyla">C.</tp:taxon-name-part> <tp:taxon-name-part taxon-name-part-type="species" reg="koshewnikovi">koshewnikovi</tp:taxon-name-part></tp:taxon-name></italic> and <italic><tp:taxon-name><tp:taxon-name-part taxon-name-part-type="genus" reg="Cardiocondyla">C.</tp:taxon-name-part> <tp:taxon-name-part taxon-name-part-type="species" reg="gibbosa">gibbosa</tp:taxon-name-part></tp:taxon-name></italic>, it is highly probable that records of <italic><tp:taxon-name><tp:taxon-name-part taxon-name-part-type="genus" reg="Cardiocondyla">C.</tp:taxon-name-part> <tp:taxon-name-part taxon-name-part-type="species" reg="gibbosa">gibbosa</tp:taxon-name-part></tp:taxon-name></italic> from Xinjiang actually represent misidentifications of <italic><tp:taxon-name><tp:taxon-name-part taxon-name-part-type="genus" reg="Cardiocondyla">C.</tp:taxon-name-part> <tp:taxon-name-part taxon-name-part-type="species" reg="koshewnikovi">koshewnikovi</tp:taxon-name-part></tp:taxon-name></italic>. This species can be distinguished from other known species by the morphology of its petiolar node and peduncle. The anterior junction of petiolar node and peduncle exhibits a strongly, steeply sloping profile.</p></tp:treatment-sec><ref-list><ref id="B57"><mixed-citation xmlns:xlink="http://www.w3.org/1999/xlink" xlink:type="simple">Pisarski B (1970) Beiträge zur Kenntnis der Fauna Afghanistans. (Sammelergebnisse von O. Jakes 1963–64, D. Povolny 1965, D. Povolny and Fr. Tenora 1966, J. Simek 1965–66, D. Povolny, J. Gaisler, Z. Sebek and Fr. Tenora 1967). <tp:taxon-name><tp:taxon-name-part taxon-name-part-type="family">Formicidae</tp:taxon-name-part></tp:taxon-name>, Hym. Casopis Moravského Musea v Brne 54(Suppl.): 305–326. <ext-link xlink:href="https://antcat.org/documents/2368/4188.pdf" ext-link-type="uri" xlink:type="simple">https://antcat.org/documents/2368/4188.pdf</ext-link></mixed-citation></ref><ref id="B14"><mixed-citation xmlns:xlink="http://www.w3.org/1999/xlink" xlink:type="simple">Dlussky GM, Soyunov OS, Zabelin SI (1990) Ants of Turkmenistan. Ylym Press, Ashkabad, 273 pp. <ext-link xlink:href="https://antcat.org/documents/885/8314.pdf" ext-link-type="uri" xlink:type="simple">https://antcat.org/documents/885/8314.pdf</ext-link> [In Russian]</mixed-citation></ref><ref id="B70"><mixed-citation xmlns:xlink="http://www.w3.org/1999/xlink" xlink:type="simple">Seifert B (2003) The ant genus <italic><tp:taxon-name><tp:taxon-name-part taxon-name-part-type="genus">Cardiocondyla</tp:taxon-name-part></tp:taxon-name></italic> (<tp:taxon-name><tp:taxon-name-part taxon-name-part-type="class">Insecta</tp:taxon-name-part></tp:taxon-name>: <tp:taxon-name><tp:taxon-name-part taxon-name-part-type="order">Hymenoptera</tp:taxon-name-part></tp:taxon-name>: <tp:taxon-name><tp:taxon-name-part taxon-name-part-type="family">Formicidae</tp:taxon-name-part></tp:taxon-name>) – a taxonomic revision of the <italic><tp:taxon-name><tp:taxon-name-part taxon-name-part-type="genus">C.</tp:taxon-name-part> <tp:taxon-name-part taxon-name-part-type="species">elegans</tp:taxon-name-part></tp:taxon-name></italic>, <italic><tp:taxon-name><tp:taxon-name-part taxon-name-part-type="genus">C.</tp:taxon-name-part> <tp:taxon-name-part taxon-name-part-type="species">bulgarica</tp:taxon-name-part></tp:taxon-name></italic>, <italic><tp:taxon-name><tp:taxon-name-part taxon-name-part-type="genus">C.</tp:taxon-name-part> <tp:taxon-name-part taxon-name-part-type="species">batesii</tp:taxon-name-part></tp:taxon-name></italic>, <italic><tp:taxon-name><tp:taxon-name-part taxon-name-part-type="genus">C.</tp:taxon-name-part> <tp:taxon-name-part taxon-name-part-type="species">nuda</tp:taxon-name-part></tp:taxon-name></italic>, <italic><tp:taxon-name><tp:taxon-name-part taxon-name-part-type="genus">C.</tp:taxon-name-part> <tp:taxon-name-part taxon-name-part-type="species">shuckardi</tp:taxon-name-part></tp:taxon-name></italic>, <italic><tp:taxon-name><tp:taxon-name-part taxon-name-part-type="genus">C.</tp:taxon-name-part> <tp:taxon-name-part taxon-name-part-type="species">stambuloffii</tp:taxon-name-part></tp:taxon-name></italic>, <italic><tp:taxon-name><tp:taxon-name-part taxon-name-part-type="genus">C.</tp:taxon-name-part> <tp:taxon-name-part taxon-name-part-type="species">wroughtonii</tp:taxon-name-part></tp:taxon-name></italic>, <italic><tp:taxon-name><tp:taxon-name-part taxon-name-part-type="genus">C.</tp:taxon-name-part> <tp:taxon-name-part taxon-name-part-type="species">emeryi</tp:taxon-name-part></tp:taxon-name></italic>, and <italic><tp:taxon-name><tp:taxon-name-part taxon-name-part-type="genus">C.</tp:taxon-name-part> <tp:taxon-name-part taxon-name-part-type="species">minutior</tp:taxon-name-part></tp:taxon-name></italic> species groups. Annalen des Naturhistorischen Museums in Wien B, Botanik, Zoologie 104: 203–338. <ext-link xlink:href="https://www.jstor.org/stable/41767253" ext-link-type="uri" xlink:type="simple">https://www.jstor.org/stable/41767253</ext-link></mixed-citation></ref><ref id="B63"><mixed-citation xmlns:xlink="http://www.w3.org/1999/xlink" xlink:type="simple">Ruzsky M (1902) Neue Ameisen aus Russland. Zoologische Jahrbücher Abteilung für Systematik, Geographie und Biologie der Tiere 17: 469–484. <ext-link xlink:href="10.5281/zenodo.16015661" ext-link-type="doi" xlink:type="simple">https://doi.org/10.5281/zenodo.16015661</ext-link></mixed-citation></ref><ref id="B27"><mixed-citation xmlns:xlink="http://www.w3.org/1999/xlink" xlink:type="simple">Forel A (1902) <tp:taxon-name><tp:taxon-name-part taxon-name-part-type="subfamily">Myrmicinae</tp:taxon-name-part></tp:taxon-name> nouveaux de l’Inde et de Ceylan. Revue Suisse de Zoologie 10: 165–249. <ext-link xlink:href="10.5281/zenodo.13669329" ext-link-type="doi" xlink:type="simple">https://doi.org/10.5281/zenodo.13669329</ext-link></mixed-citation></ref></ref-list></tp:taxon-treatment>
