# Supplementary material for: Taxonomy of the ant genus Cardiocondyla Emery, 1869 from China, with the description of a new species of the sima group (Hymenoptera, Formicidae)
Source: Zookeys. 2026 Apr 3;1276:171–212. doi: 10.3897/zookeys.1276.183523 (PMC13069389; doi:10.3897/zookeys.1276.183523)
Supplement: XML Treatment for Cardiocondyla stambuloffii [file zookeys.1276.183523-treatment13.xml]

<!DOCTYPE tp:taxon-treatment
  PUBLIC "-//TaxonX//DTD Taxonomic Treatment Publishing DTD v0 20100105//EN" "tax-treatment-NSO.dtd">
<tp:taxon-treatment xmlns:tp="http://www.plazi.org/taxpub"><tp:treatment-meta><kwd-group><label>Taxon classification</label><kwd>
              <named-content content-type="kingdom">
                <named-content content-type="taxon-name">
                  <named-content content-type="kingdom">Animalia</named-content>
                </named-content>
              </named-content>
            </kwd><kwd>
              <named-content content-type="order">Hymenoptera</named-content>
            </kwd><kwd>
              <named-content content-type="family">Formicidae</named-content>
            </kwd></kwd-group><mixed-citation publication-type="journal"><person-group><name><surname>Huang</surname><given-names>Yi</given-names></name><name><surname>Zhong</surname><given-names>Ying</given-names></name><name><surname>Wu</surname><given-names>Tianqi</given-names></name><name><surname>Huang</surname><given-names>Yuyuan</given-names></name><name><surname>Tian</surname><given-names>Li</given-names></name></person-group><article-title>Taxonomy of the ant genus <italic><tp:taxon-name><tp:taxon-name-part taxon-name-part-type="genus" reg="Cardiocondyla">Cardiocondyla</tp:taxon-name-part></tp:taxon-name></italic> Emery, 1869 from China, with the description of a new species of the <italic>sima</italic> group (<tp:taxon-name><tp:taxon-name-part taxon-name-part-type="order" reg="Hymenoptera">Hymenoptera</tp:taxon-name-part></tp:taxon-name>, <tp:taxon-name><tp:taxon-name-part taxon-name-part-type="family" reg="Formicidae">Formicidae</tp:taxon-name-part></tp:taxon-name>)</article-title><source>Zookeys</source><day>03</day><month>04</month><year>2026</year><volume>1276</volume><fpage>171</fpage><lpage>212</lpage><pub-id pub-id-type="doi">10.3897/zookeys.1276.183523</pub-id></mixed-citation></tp:treatment-meta><tp:nomenclature><tp:taxon-name><object-id xmlns:xlink="http://www.w3.org/1999/xlink" content-type="arpha" xlink:type="simple">A14F7116-33EE-5BED-8144-6A813AC4606E</object-id>
                		<tp:taxon-name-part taxon-name-part-type="genus" reg="Cardiocondyla">Cardiocondyla</tp:taxon-name-part> <tp:taxon-name-part taxon-name-part-type="species" reg="stambuloffii">stambuloffii</tp:taxon-name-part>
                	</tp:taxon-name><tp:taxon-authority>Forel, 1892</tp:taxon-authority><xref ref-type="fig" rid="F8">Fig. 8</xref><tp:nomenclature-citation-list><tp:nomenclature-citation><tp:taxon-name><tp:taxon-name-part taxon-name-part-type="genus" reg="Cardiocondyla">Cardiocondyla</tp:taxon-name-part> <tp:taxon-name-part taxon-name-part-type="species" reg="stambuloffii">stambuloffii</tp:taxon-name-part></tp:taxon-name><comment> Forel, 1892: 310, pl. 5, fig. 1 (worker, queen and ergatoid male), Bulgaria [images examined]. Ergatoid male described: <xref ref-type="bibr" rid="B44">Kugler 1984</xref>: 8.</comment></tp:nomenclature-citation><tp:nomenclature-citation><tp:taxon-name><tp:taxon-name-part taxon-name-part-type="genus" reg="Cardiocondyla">Cardiocondyla</tp:taxon-name-part> <tp:taxon-name-part taxon-name-part-type="species" reg="bogdanovi">bogdanovi</tp:taxon-name-part></tp:taxon-name><comment> Ruzsky, 1905: 630, figs 155, 157, 158 (worker and queen), Armenia [images examined]. Synonymised: <xref ref-type="bibr" rid="B70">Seifert 2003</xref>: 262.</comment></tp:nomenclature-citation><tp:nomenclature-citation><tp:taxon-name><tp:taxon-name-part taxon-name-part-type="genus" reg="Cardiocondyla">Cardiocondyla</tp:taxon-name-part> <tp:taxon-name-part taxon-name-part-type="species" reg="montandoni">montandoni</tp:taxon-name-part></tp:taxon-name><comment> Santschi, 1912: 657, figs 1, 3 (worker), Romania [images examined]. Synonymised: <xref ref-type="bibr" rid="B56">Pisarski 1962</xref>: 332.</comment></tp:nomenclature-citation><tp:nomenclature-citation><tp:taxon-name><tp:taxon-name-part taxon-name-part-type="genus" reg="Cardiocondyla">Cardiocondyla</tp:taxon-name-part> <tp:taxon-name-part taxon-name-part-type="species" reg="stambuloffii">stambuloffii</tp:taxon-name-part></tp:taxon-name><comment> subsp. <italic><tp:taxon-name><tp:taxon-name-part taxon-name-part-type="genus" reg="Cardiocondyla"/><tp:taxon-name-part taxon-name-part-type="species">taurica</tp:taxon-name-part></tp:taxon-name></italic> Karavaiev, 1927: 288, fig. 2 (worker), Ukraine [images examined]. Synonymised: <xref ref-type="bibr" rid="B4">Arnol’di and Dlussky 1978</xref>: 538.</comment></tp:nomenclature-citation></tp:nomenclature-citation-list></tp:nomenclature><tp:treatment-sec sec-type="Type material examined"><title>Type material examined.</title><p><bold>Bulgaria</bold> • 19 syntype workers, Anchialo, <named-content xmlns:xlink="http://www.w3.org/1999/xlink" content-type="dwc:verbatimCoordinates" xlink:type="simple">42°33'32"N, 27°38'38"E</named-content> (BMNH, <ext-link xmlns:xlink="http://www.w3.org/1999/xlink" xlink:href="http://www.antweb.org/specimen/CASENT0901756" ext-link-type="uri" xlink:type="simple">CASENT0901756</ext-link>; <abbrev xmlns:xlink="http://www.w3.org/1999/xlink" content-type="institution" xlink:title="Museo Civico di Storia Naturale “Giacomo Doria.”, Genoa, Italy." xlink:type="simple">MSNG</abbrev>, <ext-link xmlns:xlink="http://www.w3.org/1999/xlink" xlink:href="http://www.antweb.org/specimen/CASENT0904463" ext-link-type="uri" xlink:type="simple">CASENT0904463</ext-link>; MHNG, <ext-link xmlns:xlink="http://www.w3.org/1999/xlink" xlink:href="http://www.antweb.org/specimen/CASENT0908347" ext-link-type="uri" xlink:type="simple">CASENT0908347</ext-link>; DEI, FOCOL0296-1, FOCOL0296-2, FOCOL0296-3, FOCOL0297-1, FOCOL0297-2; MNHU, FOCOL1608, FOCOL1609, FOCOL1610, FOCOL2904, FOCOL2905, FOCOL2906; SMNK, FOCOL0693-1, FOCOL0693-2; NMOK, FOCOL0783-1, FOCOL0783-2, FOCOL0784) [images examined]. • 1 syntype worker, Burgas, <named-content xmlns:xlink="http://www.w3.org/1999/xlink" content-type="dwc:verbatimCoordinates" xlink:type="simple">42°30'N, 27°28'E</named-content> (SIZK, <ext-link xmlns:xlink="http://www.w3.org/1999/xlink" xlink:href="http://www.antweb.org/specimen/CASENT0917797" ext-link-type="uri" xlink:type="simple">CASENT0917797</ext-link>) [images examined].</p><fig id="F8" position="float" orientation="portrait"><object-id xmlns:xlink="http://www.w3.org/1999/xlink" content-type="doi" xlink:type="simple">10.3897/zookeys.1276.183523.figure8</object-id><object-id xmlns:xlink="http://www.w3.org/1999/xlink" content-type="arpha" xlink:type="simple">2AC171B0-C03D-53E2-A258-C5926E331824</object-id><label>Figure 8.</label><caption><p>Scanning electron micrographs of <italic><tp:taxon-name><tp:taxon-name-part taxon-name-part-type="genus" reg="Cardiocondyla">Cardiocondyla</tp:taxon-name-part> <tp:taxon-name-part taxon-name-part-type="species" reg="stambuloffii">stambuloffii</tp:taxon-name-part></tp:taxon-name></italic> (worker) (<named-content xmlns:xlink="http://www.w3.org/1999/xlink" content-type="dwc:institutional_code" xlink:title="China Agricultural University" xlink:href="https://scientific-collections.gbif.org/institution/c2e8bcb9-a67c-447f-a612-446f80743833" xlink:type="simple">CAU</named-content>, <named-content xmlns:xlink="http://www.w3.org/1999/xlink" content-type="dwc:institutional_code" xlink:title="China Agricultural University" xlink:href="https://scientific-collections.gbif.org/institution/c2e8bcb9-a67c-447f-a612-446f80743833" xlink:type="simple">CAU</named-content>-ANT-2560-01, imaged destructively). <bold>A</bold>. Body, lateral view; <bold>B</bold>. Head, full-face view; <bold>C</bold>. Propodeum, lateral view; <bold>D</bold>. Petiole, lateral view; <bold>E</bold>. Apical antennomere.</p></caption><graphic xmlns:xlink="http://www.w3.org/1999/xlink" xlink:href="zookeys-1276-171_article-183523__-g008.jpg" id="oo_1583177.jpg" position="float" orientation="portrait" xlink:type="simple"><uri content-type="original_file" xlink:type="simple">https://binary.pensoft.net/fig/1583177</uri></graphic></fig></tp:treatment-sec><tp:treatment-sec sec-type="Non-type material examined"><title>Non-type material examined.</title><p><bold>Georgia</bold> • 1 worker, Samtskhe-Javakheti, bank of river Podshori, <named-content xmlns:xlink="http://www.w3.org/1999/xlink" content-type="dwc:verbatimCoordinates" xlink:type="simple">41°38'57"N, 42°51'50"E</named-content>, 1021 m elev., 27-viii-2010, Heinze leg. (<named-content xmlns:xlink="http://www.w3.org/1999/xlink" content-type="dwc:institutional_code" xlink:title="Senckenberg Museum fuer Naturkunde Goerlitz" xlink:href="https://scientific-collections.gbif.org/institution/162d6c65-20ae-49f5-8ad0-d7e9f91939b3" xlink:type="simple">SMNG</named-content>, <ext-link xmlns:xlink="http://www.w3.org/1999/xlink" xlink:href="http://www.antweb.org/specimen.do?name=ANTWEB1048539" ext-link-type="uri" xlink:type="simple">ANTWEB1048539</ext-link>) [images examined]. <bold>China</bold> • 1 worker, Inner Mongolia, Wuhai City, 31-v-2025, Xuanhao Cheng leg. (<named-content xmlns:xlink="http://www.w3.org/1999/xlink" content-type="dwc:institutional_code" xlink:title="China Agricultural University" xlink:href="https://scientific-collections.gbif.org/institution/c2e8bcb9-a67c-447f-a612-446f80743833" xlink:type="simple">CAU</named-content>, <named-content xmlns:xlink="http://www.w3.org/1999/xlink" content-type="dwc:institutional_code" xlink:title="China Agricultural University" xlink:href="https://scientific-collections.gbif.org/institution/c2e8bcb9-a67c-447f-a612-446f80743833" xlink:type="simple">CAU</named-content>-ANT-2560-01).</p></tp:treatment-sec><tp:treatment-sec sec-type="Worker description"><title>Worker description.</title><p>Head as long as wide, with strongly concave occipital margin and rounded lateral corners (Fig. <xref ref-type="fig" rid="F8">8B</xref>). Antennae long; scapes reaching the occipital margin (Fig. <xref ref-type="fig" rid="F8">8B</xref>). Frontal lobes broad (Fig. <xref ref-type="fig" rid="F8">8B</xref>). Anterior clypeal margin flat or convex (Fig. <xref ref-type="fig" rid="F8">8B</xref>). Metanotal groove strongly concave (Fig. <xref ref-type="fig" rid="F8">8A, C</xref>). Propodeum strongly convex anterodorsally (Fig. <xref ref-type="fig" rid="F8">8C</xref>). Propodeal spines blunt and dentate (Fig. <xref ref-type="fig" rid="F8">8C</xref>). Metapleural gland orifice long slit-like (Fig. <xref ref-type="fig" rid="F8">8A</xref>). Petiolar peduncle shallow (Fig. <xref ref-type="fig" rid="F8">8A</xref>). Petiolar node tall, as long as peduncle (Fig. <xref ref-type="fig" rid="F8">8D</xref>). Postpetiole oval, anteroventral corner dentate (Fig. <xref ref-type="fig" rid="F8">8D</xref>).</p><p><bold><italic>Sculpture</italic></bold>. Frontal area costate sculpture, costae sinuous; occiput smooth (Fig. <xref ref-type="fig" rid="F8">8B</xref>). Frontal lobes. Clypeus smooth centrally, striate laterally (Fig. <xref ref-type="fig" rid="F8">8B</xref>). Antennae smooth (Fig. <xref ref-type="fig" rid="F8">8B</xref>). Pronotum smooth; mesopleuron with mixed costae and reticulation (Fig. <xref ref-type="fig" rid="F8">8A</xref>). Propodeal lobe reticulate, remainder of propodeum smooth (Fig. <xref ref-type="fig" rid="F8">8C</xref>). Metapleuron striate. Petiole and postpetiole finely imbricate to smooth (Fig. <xref ref-type="fig" rid="F8">8D</xref>). Abdominal segments IV–VII smooth (Fig. <xref ref-type="fig" rid="F8">8A</xref>).</p><p><bold><italic>Pilosity</italic></bold>. Body densely covered with short, appressed pubescence (Fig. <xref ref-type="fig" rid="F8">8A</xref>). Anterior clypeal margin with long, appressed hairs and three long, erect setae (Fig. <xref ref-type="fig" rid="F8">8B</xref>). Antennae bearing fine elongate hairs, and long flattened setae (Fig. <xref ref-type="fig" rid="F8">8E</xref>). Abdominal segments IV–VII with extremely dense, long, appressed pubescence (Fig. <xref ref-type="fig" rid="F8">8A</xref>).</p></tp:treatment-sec><tp:treatment-sec sec-type="Distribution"><title>Distribution.</title><p>Xinjiang (<xref ref-type="bibr" rid="B13">Collingwood and Heatwole 2000</xref>), Inner Mongolia (new record).</p></tp:treatment-sec><tp:treatment-sec sec-type="Remarks"><title>Remarks.</title><p>The species <italic><tp:taxon-name><tp:taxon-name-part taxon-name-part-type="genus" reg="Cardiocondyla">Cardiocondyla</tp:taxon-name-part> <tp:taxon-name-part taxon-name-part-type="species" reg="stambuloffii">stambuloffii</tp:taxon-name-part></tp:taxon-name></italic> was described by <xref ref-type="bibr" rid="B24">Forel (1892)</xref>. Like most species in its species group, it has documented records from Xinjiang, China (<xref ref-type="bibr" rid="B13">Collingwood and Heatwole 2000</xref>). Species within the <italic>stambuloffii</italic> group are difficult to distinguish from one another. Accurate differentiation requires the key in <xref ref-type="bibr" rid="B72">Seifert (2023b)</xref> and relies on precise morphometric measurements. Within the <italic>stambuloffii</italic> group, <italic><tp:taxon-name><tp:taxon-name-part taxon-name-part-type="genus" reg="Cardiocondyla">C.</tp:taxon-name-part> <tp:taxon-name-part taxon-name-part-type="species" reg="stambuloffii">stambuloffii</tp:taxon-name-part></tp:taxon-name></italic> can be distinguished by the presence of a transverse carinae on the lateral sides of the mesopleuron and propodeum anterior to the promesonotal suture. This carina is not spanned but instead is fused to the meso-metapleural suture (Fig. <xref ref-type="fig" rid="F8">8C</xref>). <italic><tp:taxon-name><tp:taxon-name-part taxon-name-part-type="genus" reg="Cardiocondyla">Cardiocondyla</tp:taxon-name-part> <tp:taxon-name-part taxon-name-part-type="species" reg="stambuloffii">stambuloffii</tp:taxon-name-part></tp:taxon-name></italic> and <italic><tp:taxon-name><tp:taxon-name-part taxon-name-part-type="genus" reg="Cardiocondyla">C.</tp:taxon-name-part> <tp:taxon-name-part taxon-name-part-type="species" reg="koshewnikovi">koshewnikovi</tp:taxon-name-part></tp:taxon-name></italic> are characterised by a straight or slightly concave anterior labral margin, in contrast to the convex anterior labral margin (Fig. <xref ref-type="fig" rid="F8">8B</xref>) found in other species within the <italic>stambuloffii</italic> group.</p></tp:treatment-sec><ref-list><ref id="B44"><mixed-citation xmlns:xlink="http://www.w3.org/1999/xlink" xlink:type="simple">Kugler J (1984) The males of <italic><tp:taxon-name><tp:taxon-name-part taxon-name-part-type="genus">Cardiocondyla</tp:taxon-name-part></tp:taxon-name></italic> Emery (<tp:taxon-name><tp:taxon-name-part taxon-name-part-type="order">Hymenoptera</tp:taxon-name-part></tp:taxon-name>: <tp:taxon-name><tp:taxon-name-part taxon-name-part-type="family">Formicidae</tp:taxon-name-part></tp:taxon-name>) with the description of the winged male of <italic><tp:taxon-name><tp:taxon-name-part taxon-name-part-type="genus">Cardiocondyla</tp:taxon-name-part> <tp:taxon-name-part taxon-name-part-type="species">wroughtonii</tp:taxon-name-part></tp:taxon-name></italic> (Forel). Israel Journal of Entomology 17: 1–21. <ext-link xlink:href="10.5281/zenodo.26106" ext-link-type="doi" xlink:type="simple">https://doi.org/10.5281/zenodo.26106</ext-link></mixed-citation></ref><ref id="B70"><mixed-citation xmlns:xlink="http://www.w3.org/1999/xlink" xlink:type="simple">Seifert B (2003) The ant genus <italic><tp:taxon-name><tp:taxon-name-part taxon-name-part-type="genus">Cardiocondyla</tp:taxon-name-part></tp:taxon-name></italic> (<tp:taxon-name><tp:taxon-name-part taxon-name-part-type="class">Insecta</tp:taxon-name-part></tp:taxon-name>: <tp:taxon-name><tp:taxon-name-part taxon-name-part-type="order">Hymenoptera</tp:taxon-name-part></tp:taxon-name>: <tp:taxon-name><tp:taxon-name-part taxon-name-part-type="family">Formicidae</tp:taxon-name-part></tp:taxon-name>) – a taxonomic revision of the <italic><tp:taxon-name><tp:taxon-name-part taxon-name-part-type="genus">C.</tp:taxon-name-part> <tp:taxon-name-part taxon-name-part-type="species">elegans</tp:taxon-name-part></tp:taxon-name></italic>, <italic><tp:taxon-name><tp:taxon-name-part taxon-name-part-type="genus">C.</tp:taxon-name-part> <tp:taxon-name-part taxon-name-part-type="species">bulgarica</tp:taxon-name-part></tp:taxon-name></italic>, <italic><tp:taxon-name><tp:taxon-name-part taxon-name-part-type="genus">C.</tp:taxon-name-part> <tp:taxon-name-part taxon-name-part-type="species">batesii</tp:taxon-name-part></tp:taxon-name></italic>, <italic><tp:taxon-name><tp:taxon-name-part taxon-name-part-type="genus">C.</tp:taxon-name-part> <tp:taxon-name-part taxon-name-part-type="species">nuda</tp:taxon-name-part></tp:taxon-name></italic>, <italic><tp:taxon-name><tp:taxon-name-part taxon-name-part-type="genus">C.</tp:taxon-name-part> <tp:taxon-name-part taxon-name-part-type="species">shuckardi</tp:taxon-name-part></tp:taxon-name></italic>, <italic><tp:taxon-name><tp:taxon-name-part taxon-name-part-type="genus">C.</tp:taxon-name-part> <tp:taxon-name-part taxon-name-part-type="species">stambuloffii</tp:taxon-name-part></tp:taxon-name></italic>, <italic><tp:taxon-name><tp:taxon-name-part taxon-name-part-type="genus">C.</tp:taxon-name-part> <tp:taxon-name-part taxon-name-part-type="species">wroughtonii</tp:taxon-name-part></tp:taxon-name></italic>, <italic><tp:taxon-name><tp:taxon-name-part taxon-name-part-type="genus">C.</tp:taxon-name-part> <tp:taxon-name-part taxon-name-part-type="species">emeryi</tp:taxon-name-part></tp:taxon-name></italic>, and <italic><tp:taxon-name><tp:taxon-name-part taxon-name-part-type="genus">C.</tp:taxon-name-part> <tp:taxon-name-part taxon-name-part-type="species">minutior</tp:taxon-name-part></tp:taxon-name></italic> species groups. Annalen des Naturhistorischen Museums in Wien B, Botanik, Zoologie 104: 203–338. <ext-link xlink:href="https://www.jstor.org/stable/41767253" ext-link-type="uri" xlink:type="simple">https://www.jstor.org/stable/41767253</ext-link></mixed-citation></ref><ref id="B56"><mixed-citation xmlns:xlink="http://www.w3.org/1999/xlink" xlink:type="simple">Pisarski B (1962) Notes synonymiques sur les espèces balcaniques du genre <italic><tp:taxon-name><tp:taxon-name-part taxon-name-part-type="genus">Cardiocondyla</tp:taxon-name-part></tp:taxon-name></italic> Emery (<tp:taxon-name><tp:taxon-name-part taxon-name-part-type="order">Hymenoptera</tp:taxon-name-part></tp:taxon-name>, <tp:taxon-name><tp:taxon-name-part taxon-name-part-type="family">Formicidae</tp:taxon-name-part></tp:taxon-name>). Bulletin de l’Académie Polonaise des Sciences Série des Sciences Biologiques 10: 331–333. <ext-link xlink:href="https://antcat.org/documents/2363/4180.pdf" ext-link-type="uri" xlink:type="simple">https://antcat.org/documents/2363/4180.pdf</ext-link></mixed-citation></ref><ref id="B4"><mixed-citation xmlns:xlink="http://www.w3.org/1999/xlink" xlink:type="simple">Arnol’di KV, Dlussky GM (1978) Superfam. <tp:taxon-name><tp:taxon-name-part taxon-name-part-type="superfamily">Formicoidea</tp:taxon-name-part></tp:taxon-name>. 1. Fam. <tp:taxon-name><tp:taxon-name-part taxon-name-part-type="family">Formicidae</tp:taxon-name-part></tp:taxon-name> – ants. In: Medvedev GS (Ed.) Keys to the insects of the European part of the USSR Vol 3 <tp:taxon-name><tp:taxon-name-part taxon-name-part-type="order">Hymenoptera</tp:taxon-name-part></tp:taxon-name> Part 1. Opredeliteli Faune SSSR, 119: 519–556. [In Russian]</mixed-citation></ref><ref id="B13"><mixed-citation xmlns:xlink="http://www.w3.org/1999/xlink" xlink:type="simple">Collingwood C, Heatwole H (2000) Ants from northwestern China (<tp:taxon-name><tp:taxon-name-part taxon-name-part-type="order">Hymenoptera</tp:taxon-name-part></tp:taxon-name>, Fomficidae). Psyche 103: 1–24. <ext-link xlink:href="10.1155/2000/97127" ext-link-type="doi" xlink:type="simple">https://doi.org/10.1155/2000/97127</ext-link></mixed-citation></ref><ref id="B24"><mixed-citation xmlns:xlink="http://www.w3.org/1999/xlink" xlink:type="simple">Forel A (1892) Die Ameisenfauna Bulgariens. (Nebst biologischen Beobachtungen). Verhandlungen der Kaiserlich-Königlichen Zoologisch-Botanischen Gesellschaft in Wien 42: 305–318. <ext-link xlink:href="10.5281/zenodo.14511" ext-link-type="doi" xlink:type="simple">https://doi.org/10.5281/zenodo.14511</ext-link></mixed-citation></ref><ref id="B72"><mixed-citation xmlns:xlink="http://www.w3.org/1999/xlink" xlink:type="simple">Seifert B (2023b) A revision of the Palaearctic species of the ant genus <italic><tp:taxon-name><tp:taxon-name-part taxon-name-part-type="genus">Cardiocondyla</tp:taxon-name-part></tp:taxon-name></italic> Emery 1869 (<tp:taxon-name><tp:taxon-name-part taxon-name-part-type="order">Hymenoptera</tp:taxon-name-part></tp:taxon-name>: <tp:taxon-name><tp:taxon-name-part taxon-name-part-type="family">Formicidae</tp:taxon-name-part></tp:taxon-name>). Zootaxa 5274(1): 1–64. <ext-link xlink:href="10.11646/zootaxa.5274.1.1" ext-link-type="doi" xlink:type="simple">https://doi.org/10.11646/zootaxa.5274.1.1</ext-link></mixed-citation></ref></ref-list></tp:taxon-treatment>
