# Supplementary material for: Taxonomy of the ant genus Cardiocondyla Emery, 1869 from China, with the description of a new species of the sima group (Hymenoptera, Formicidae)
Source: Zookeys. 2026 Apr 3;1276:171–212. doi: 10.3897/zookeys.1276.183523 (PMC13069389; doi:10.3897/zookeys.1276.183523)
Supplement: XML Treatment for Cardiocondyla ulianini [file zookeys.1276.183523-treatment15.xml]

<!DOCTYPE tp:taxon-treatment
  PUBLIC "-//TaxonX//DTD Taxonomic Treatment Publishing DTD v0 20100105//EN" "tax-treatment-NSO.dtd">
<tp:taxon-treatment xmlns:tp="http://www.plazi.org/taxpub"><tp:treatment-meta><kwd-group><label>Taxon classification</label><kwd>
              <named-content content-type="kingdom">
                <named-content content-type="taxon-name">
                  <named-content content-type="kingdom">Animalia</named-content>
                </named-content>
              </named-content>
            </kwd><kwd>
              <named-content content-type="order">Hymenoptera</named-content>
            </kwd><kwd>
              <named-content content-type="family">Formicidae</named-content>
            </kwd></kwd-group><mixed-citation publication-type="journal"><person-group><name><surname>Huang</surname><given-names>Yi</given-names></name><name><surname>Zhong</surname><given-names>Ying</given-names></name><name><surname>Wu</surname><given-names>Tianqi</given-names></name><name><surname>Huang</surname><given-names>Yuyuan</given-names></name><name><surname>Tian</surname><given-names>Li</given-names></name></person-group><article-title>Taxonomy of the ant genus <italic><tp:taxon-name><tp:taxon-name-part taxon-name-part-type="genus" reg="Cardiocondyla">Cardiocondyla</tp:taxon-name-part></tp:taxon-name></italic> Emery, 1869 from China, with the description of a new species of the <italic>sima</italic> group (<tp:taxon-name><tp:taxon-name-part taxon-name-part-type="order" reg="Hymenoptera">Hymenoptera</tp:taxon-name-part></tp:taxon-name>, <tp:taxon-name><tp:taxon-name-part taxon-name-part-type="family" reg="Formicidae">Formicidae</tp:taxon-name-part></tp:taxon-name>)</article-title><source>Zookeys</source><day>03</day><month>04</month><year>2026</year><volume>1276</volume><fpage>171</fpage><lpage>212</lpage><pub-id pub-id-type="doi">10.3897/zookeys.1276.183523</pub-id></mixed-citation></tp:treatment-meta><tp:nomenclature><tp:taxon-name><object-id xmlns:xlink="http://www.w3.org/1999/xlink" content-type="arpha" xlink:type="simple">2D6369FF-7ECC-5134-B19E-2978AE4EC0D9</object-id>
                		<tp:taxon-name-part taxon-name-part-type="genus" reg="Cardiocondyla">Cardiocondyla</tp:taxon-name-part> <tp:taxon-name-part taxon-name-part-type="species" reg="ulianini">ulianini</tp:taxon-name-part>
                	</tp:taxon-name><tp:taxon-authority>Emery, 1889</tp:taxon-authority><tp:nomenclature-citation-list><tp:nomenclature-citation><tp:taxon-name><tp:taxon-name-part taxon-name-part-type="genus" reg="Cardiocondyla">Cardiocondyla</tp:taxon-name-part> <tp:taxon-name-part taxon-name-part-type="species" reg="elegans">elegans</tp:taxon-name-part></tp:taxon-name><comment> var. <italic><tp:taxon-name><tp:taxon-name-part taxon-name-part-type="genus" reg="Cardiocondyla"/><tp:taxon-name-part taxon-name-part-type="species">ulianini</tp:taxon-name-part></tp:taxon-name></italic> Emery, 1889: 441 (worker), “Turkestan” [images examined]. Queen described: <xref ref-type="bibr" rid="B40">Karavaiev 1911</xref>: 57. Male and ergatoids described: <xref ref-type="bibr" rid="B51">Marikovsky and Yakushkin 1974</xref>: 57. Initially raised to species: <xref ref-type="bibr" rid="B2">Agosti and Collingwood 1987</xref>: 56. Synonymised with <tp:taxon-name><tp:taxon-name-part taxon-name-part-type="genus" reg="Cardiocondyla">C.</tp:taxon-name-part> <tp:taxon-name-part taxon-name-part-type="species" reg="elegans">elegans</tp:taxon-name-part></tp:taxon-name>: <xref ref-type="bibr" rid="B14">Dlussky et al. 1990</xref>: 194. Re-raised to species: <xref ref-type="bibr" rid="B70">Seifert 2003</xref>: 229.</comment></tp:nomenclature-citation><tp:nomenclature-citation><tp:taxon-name><tp:taxon-name-part taxon-name-part-type="genus" reg="Cardiocondyla">Cardiocondyla</tp:taxon-name-part> <tp:taxon-name-part taxon-name-part-type="species" reg="elegans">elegans</tp:taxon-name-part></tp:taxon-name><comment> subsp. <italic><tp:taxon-name><tp:taxon-name-part taxon-name-part-type="genus" reg="Cardiocondyla"/><tp:taxon-name-part taxon-name-part-type="species">schkaffi</tp:taxon-name-part></tp:taxon-name></italic> Alpatov and Arnol’di, 1928: 724 (worker and queen), Ukraine [not examined]. Synonymised: <xref ref-type="bibr" rid="B59">Radchenko 2016</xref>: 235.</comment></tp:nomenclature-citation></tp:nomenclature-citation-list></tp:nomenclature><tp:treatment-sec sec-type="Type material examined"><title>Type material examined.</title><p><bold>“Turkestan”</bold> • 1 lectotype worker, <named-content xmlns:xlink="http://www.w3.org/1999/xlink" content-type="dwc:verbatimCoordinates" xlink:type="simple">45°N, 70°E</named-content>, Fedschenko leg. (<abbrev xmlns:xlink="http://www.w3.org/1999/xlink" content-type="institution" xlink:title="Museo Civico di Storia Naturale “Giacomo Doria.”, Genoa, Italy." xlink:type="simple">MSNG</abbrev>, <ext-link xmlns:xlink="http://www.w3.org/1999/xlink" xlink:href="http://www.antweb.org/specimen/CASENT0904461" ext-link-type="uri" xlink:type="simple">CASENT0904461</ext-link>), {the dorsal view is another specimen?} [images examined].</p></tp:treatment-sec><tp:treatment-sec sec-type="Non-type material examined"><title>Non-type material examined.</title><p><bold>Iran</bold> • 1 worker, Miankaleh, viii-2004, O. Paknia leg. (<abbrev xmlns:xlink="http://www.w3.org/1999/xlink" content-type="institution" xlink:title="Zoological Museum of Gorgan University, Gor-gan, Iran." xlink:type="simple">ZMGU</abbrev>, ZMGU1418) [images examined]. <bold>Kyrgyzstan</bold> • 1 worker, Chüy, Flussterrasse 1 m über Hoshwasserlinie, <named-content xmlns:xlink="http://www.w3.org/1999/xlink" content-type="dwc:verbatimCoordinates" xlink:type="simple">42°44'41"N, 75°49'50"E</named-content>, 1230 m elev., 30-vii-2000 (<named-content xmlns:xlink="http://www.w3.org/1999/xlink" content-type="dwc:institutional_code" xlink:title="Senckenberg Museum fuer Naturkunde Goerlitz" xlink:href="https://scientific-collections.gbif.org/institution/162d6c65-20ae-49f5-8ad0-d7e9f91939b3" xlink:type="simple">SMNG</named-content>, <ext-link xmlns:xlink="http://www.w3.org/1999/xlink" xlink:href="http://www.antweb.org/specimen.do?name=ANTWEB1048545" ext-link-type="uri" xlink:type="simple">ANTWEB1048545</ext-link>) [images examined].</p></tp:treatment-sec><tp:treatment-sec sec-type="Distribution"><title>Distribution.</title><p>Xinjiang (<xref ref-type="bibr" rid="B70">Seifert 2003</xref>).</p></tp:treatment-sec><tp:treatment-sec sec-type="Remarks"><title>Remarks.</title><p>The species <italic><tp:taxon-name><tp:taxon-name-part taxon-name-part-type="genus" reg="Cardiocondyla">Cardiocondyla</tp:taxon-name-part> <tp:taxon-name-part taxon-name-part-type="species" reg="ulianini">ulianini</tp:taxon-name-part></tp:taxon-name></italic> was described by <xref ref-type="bibr" rid="B17">Emery (1889)</xref> as a variety of <italic><tp:taxon-name><tp:taxon-name-part taxon-name-part-type="genus" reg="Cardiocondyla">C.</tp:taxon-name-part> <tp:taxon-name-part taxon-name-part-type="species" reg="elegans">elegans</tp:taxon-name-part></tp:taxon-name></italic>. It was raised to species rank and redescribed by <xref ref-type="bibr" rid="B70">Seifert (2003)</xref>. This species has documented distribution records only from Xinjiang in China. This species can be distinguished from <italic><tp:taxon-name><tp:taxon-name-part taxon-name-part-type="genus" reg="Cardiocondyla">C.</tp:taxon-name-part> <tp:taxon-name-part taxon-name-part-type="species" reg="elegans">elegans</tp:taxon-name-part></tp:taxon-name></italic> by both its smaller vertex foveolae and several morphometric differences (<xref ref-type="bibr" rid="B70">Seifert 2003</xref>). The dorsal view image of the holotype specimen <ext-link xmlns:xlink="http://www.w3.org/1999/xlink" xlink:href="http://www.antweb.org/specimen/CASENT0904461" ext-link-type="uri" xlink:type="simple">CASENT0904461</ext-link> on <xref ref-type="bibr" rid="B1">AntWeb (2026)</xref> clearly represents a different specimen.</p><sec sec-type="The wroughtonii group" id="sec13"><title>The <italic>wroughtonii</italic> group</title></sec></tp:treatment-sec><ref-list><ref id="B40"><mixed-citation xmlns:xlink="http://www.w3.org/1999/xlink" xlink:type="simple">Karavaiev V (1911) Ameisen aus Transkaspien und Turkestan. Trudy Russkago Entomologicheskago Obshchestva 39: 1–72. <ext-link xlink:href="10.5281/zenodo.25953" ext-link-type="doi" xlink:type="simple">https://doi.org/10.5281/zenodo.25953</ext-link></mixed-citation></ref><ref id="B51"><mixed-citation xmlns:xlink="http://www.w3.org/1999/xlink" xlink:type="simple">Marikovsky PI, Yakushkin VT (1974) The ant <italic><tp:taxon-name><tp:taxon-name-part taxon-name-part-type="genus">Cardiocondyla</tp:taxon-name-part> <tp:taxon-name-part taxon-name-part-type="species">uljanini</tp:taxon-name-part></tp:taxon-name></italic> Em., 1889 and the systematic status of the “<italic><tp:taxon-name><tp:taxon-name-part taxon-name-part-type="genus">Xenometra</tp:taxon-name-part></tp:taxon-name></italic> parasitic ant”. Izvestiya Akademii Nauk Kazakhskoi SSR Seriya Biologicheskaya 3: 57–62. [In Russian]</mixed-citation></ref><ref id="B2"><mixed-citation xmlns:xlink="http://www.w3.org/1999/xlink" xlink:type="simple">Agosti D, Collingwood CA (1987) A provisional list of the Balkan ants (Hym. <tp:taxon-name><tp:taxon-name-part taxon-name-part-type="family">Formicidae</tp:taxon-name-part></tp:taxon-name>) and a key to the worker caste. I. Synonymic list. Mitteilungen der Schweizerischen Entomologischen Gesellschaft 60(1–2): 51–62. <ext-link xlink:href="10.5281/zenodo.27083" ext-link-type="doi" xlink:type="simple">https://doi.org/10.5281/zenodo.27083</ext-link></mixed-citation></ref><ref id="B14"><mixed-citation xmlns:xlink="http://www.w3.org/1999/xlink" xlink:type="simple">Dlussky GM, Soyunov OS, Zabelin SI (1990) Ants of Turkmenistan. Ylym Press, Ashkabad, 273 pp. <ext-link xlink:href="https://antcat.org/documents/885/8314.pdf" ext-link-type="uri" xlink:type="simple">https://antcat.org/documents/885/8314.pdf</ext-link> [In Russian]</mixed-citation></ref><ref id="B70"><mixed-citation xmlns:xlink="http://www.w3.org/1999/xlink" xlink:type="simple">Seifert B (2003) The ant genus <italic><tp:taxon-name><tp:taxon-name-part taxon-name-part-type="genus">Cardiocondyla</tp:taxon-name-part></tp:taxon-name></italic> (<tp:taxon-name><tp:taxon-name-part taxon-name-part-type="class">Insecta</tp:taxon-name-part></tp:taxon-name>: <tp:taxon-name><tp:taxon-name-part taxon-name-part-type="order">Hymenoptera</tp:taxon-name-part></tp:taxon-name>: <tp:taxon-name><tp:taxon-name-part taxon-name-part-type="family">Formicidae</tp:taxon-name-part></tp:taxon-name>) – a taxonomic revision of the <italic><tp:taxon-name><tp:taxon-name-part taxon-name-part-type="genus">C.</tp:taxon-name-part> <tp:taxon-name-part taxon-name-part-type="species">elegans</tp:taxon-name-part></tp:taxon-name></italic>, <italic><tp:taxon-name><tp:taxon-name-part taxon-name-part-type="genus">C.</tp:taxon-name-part> <tp:taxon-name-part taxon-name-part-type="species">bulgarica</tp:taxon-name-part></tp:taxon-name></italic>, <italic><tp:taxon-name><tp:taxon-name-part taxon-name-part-type="genus">C.</tp:taxon-name-part> <tp:taxon-name-part taxon-name-part-type="species">batesii</tp:taxon-name-part></tp:taxon-name></italic>, <italic><tp:taxon-name><tp:taxon-name-part taxon-name-part-type="genus">C.</tp:taxon-name-part> <tp:taxon-name-part taxon-name-part-type="species">nuda</tp:taxon-name-part></tp:taxon-name></italic>, <italic><tp:taxon-name><tp:taxon-name-part taxon-name-part-type="genus">C.</tp:taxon-name-part> <tp:taxon-name-part taxon-name-part-type="species">shuckardi</tp:taxon-name-part></tp:taxon-name></italic>, <italic><tp:taxon-name><tp:taxon-name-part taxon-name-part-type="genus">C.</tp:taxon-name-part> <tp:taxon-name-part taxon-name-part-type="species">stambuloffii</tp:taxon-name-part></tp:taxon-name></italic>, <italic><tp:taxon-name><tp:taxon-name-part taxon-name-part-type="genus">C.</tp:taxon-name-part> <tp:taxon-name-part taxon-name-part-type="species">wroughtonii</tp:taxon-name-part></tp:taxon-name></italic>, <italic><tp:taxon-name><tp:taxon-name-part taxon-name-part-type="genus">C.</tp:taxon-name-part> <tp:taxon-name-part taxon-name-part-type="species">emeryi</tp:taxon-name-part></tp:taxon-name></italic>, and <italic><tp:taxon-name><tp:taxon-name-part taxon-name-part-type="genus">C.</tp:taxon-name-part> <tp:taxon-name-part taxon-name-part-type="species">minutior</tp:taxon-name-part></tp:taxon-name></italic> species groups. Annalen des Naturhistorischen Museums in Wien B, Botanik, Zoologie 104: 203–338. <ext-link xlink:href="https://www.jstor.org/stable/41767253" ext-link-type="uri" xlink:type="simple">https://www.jstor.org/stable/41767253</ext-link></mixed-citation></ref><ref id="B59"><mixed-citation xmlns:xlink="http://www.w3.org/1999/xlink" xlink:type="simple">Radchenko AG (2016) Ants (<tp:taxon-name><tp:taxon-name-part taxon-name-part-type="order">Hymenoptera</tp:taxon-name-part></tp:taxon-name>, <tp:taxon-name><tp:taxon-name-part taxon-name-part-type="family">Formicidae</tp:taxon-name-part></tp:taxon-name>) of Ukraine. National Academy of Sciences of Ukraine. I. I. Schmalhausen Institute of Zoology, Kiev, 496 pp.</mixed-citation></ref><ref id="B17"><mixed-citation xmlns:xlink="http://www.w3.org/1999/xlink" xlink:type="simple">Emery C (1889) Intorno ad alcune formiche della fauna paleartica. Annali del Museo Civico di Storia Naturale 27: 439–443. <ext-link xlink:href="10.5281/zenodo.25426" ext-link-type="doi" xlink:type="simple">https://doi.org/10.5281/zenodo.25426</ext-link></mixed-citation></ref><ref id="B1"><mixed-citation xmlns:xlink="http://www.w3.org/1999/xlink" xlink:type="simple">AntWeb (2026) AntWeb. <ext-link xlink:href="http://www.antweb.org" ext-link-type="uri" xlink:type="simple">http://www.antweb.org</ext-link> [accessed on 10 January 2026]</mixed-citation></ref></ref-list></tp:taxon-treatment>
