# Supplementary material for: Taxonomy of the ant genus Cardiocondyla Emery, 1869 from China, with the description of a new species of the sima group (Hymenoptera, Formicidae)
Source: Zookeys. 2026 Apr 3;1276:171–212. doi: 10.3897/zookeys.1276.183523 (PMC13069389; doi:10.3897/zookeys.1276.183523)
Supplement: Supplementary material 1 — Measurements of Cardiocondyla zhoui sp. nov. [file zookeys-1276-171_article-183523__-s001.xlsx]

## Sheet: Sheet1
Num	HW	HL	FRW	SL	EL	ML	PSL	PRW	PL	PH	PW	PPL	PPH	PPW
Holo	0.453	0.537	0.173	0.465	0.136	0.676	0.089	0.347	0.313	0.174	0.156	0.161	0.158	0.243
Para_01	0.446	0.517	0.189	0.445	0.135	0.659	0.084	0.347	0.282	0.179	0.15	0.169	0.163	0.239
Para_02	0.443	0.532	0.176	0.457	0.129	0.662	0.079	0.338	0.275	0.172	0.151	0.169	0.165	0.234
Para_03	0.459	0.57	0.189	0.478	0.137	0.697	0.084	0.36	0.289	0.181	0.161	0.181	0.178	0.246
Para_04	0.443	0.525	0.189	0.448	0.133	0.681	0.083	0.345	0.302	0.172	0.161	0.167	0.166	0.24
